# Supplementary material for: Clustering of protein families into functional subtypes using Relative Complexity Measure with reduced amino acid alphabets
Source: BMC Bioinformatics. 2010 Aug 18;11:428. doi: 10.1186/1471-2105-11-428 (PMC2936399; doi:10.1186/1471-2105-11-428)
Supplement: Additional file 1 — Fasta header mapping. This file contains the fasta header abbreviations for protein families and expert assignment of sequences to each subfamily. Some bioinformatics programs that take fasta files as input have fasta header size limitations ranging from 8 to 10 characters long. [file 1471-2105-11-428-S1.XLS]

## Sheet: Acyl transferases
Abbreviation	Subtype	Name
22220001	C2	ampho_AT_mod0LD_C2
22220002	C2	nysta_AT_mod0LD_C2
22220003	C2	ampho_AT_mod18_C2
22220004	C2	nysta_AT_mod18_C2
22220005	C2	ampho_AT_mod03_C2
22220006	C2	nysta_AT_mod03_C2
22220007	C2	ampho_AT_mod05_C2
22220008	C2	ampho_AT_mod07_C2
22220009	C2	ampho_AT_mod06_C2
22220010	C2	ampho_AT_mod08_C2
22220011	C2	ampho_AT_mod04_C2
22220012	C2	nysta_AT_mod06_C2
22220013	C2	nysta_AT_mod08_C2
22220014	C2	nysta_AT_mod05_C2
22220015	C2	nysta_AT_mod07_C2
22220016	C2	nysta_AT_mod04_C2
22220017	C2	ampho_AT_mod14_C2
22220018	C2	nysta_AT_mod14_C2
22220019	C2	ampho_AT_mod16_C2
22220020	C2	ampho_AT_mod17_C2
22220021	C2	ampho_AT_mod15_C2
22220022	C2	nysta_AT_mod15_C2
22220023	C2	nysta_AT_mod16_C2
22220024	C2	nysta_AT_mod17_C2
22220025	C2	pimar_AT_mod09_C2
22220026	C2	pimar_AT_mod12_C2
22220027	C2	pimar_AT_mod11_C2
22220028	C2	pimar_AT_mod10_C2
22220029	C2	pimar_AT_mod03_C2
22220030	C2	pimar_AT_mod04_C2
22220031	C2	pimar_AT_mod02_C2
22220032	C2	ampho_AT_mod09_C2
22220033	C2	nysta_AT_mod09_C2
22220034	C2	pimar_AT_mod06_C2
22220035	C2	pimar_AT_mod05_C2
22220036	C2	ampho_AT_mod12_C2
22220037	C2	nysta_AT_mod12_C2
22220038	C2	averm_AT_mod10_C2
22220039	C2	ampho_AT_mod13_C2
22220040	C2	nysta_AT_mod13_C2
22220041	C2	pimar_AT_mod08_C2
22220042	C2	ampho_AT_mod10_C2
22220043	C2	nysta_AT_mod10_C2
22220044	C2	pikro_AT_mod02_C2
22220045	C2	tylac_AT_mod03_C2
22220046	C2	sorap_AT_mod02_C2
22220047	C2	sorap_AT_mod04_C2
22220048	C2	sorap_AT_mod01b_C2
22220049	C2	pimar_AT_mod01_C2
22220050	C2	epoth_AT_0LD_C2
22220051	C2	epoth_AT_mod08_C2
22220052	C2	epoth_AT_mod02_C2
22220053	C2	epoth_AT_mod04_C2
22220054	C2	nidda_AT_mod07_C2
22220055	C2	rifam_AT_mod02_C2
22220056	C2	averm_AT_mod12_C2
22220057	C2	tylac_AT_mod07_C2
22220058	C2	pimar_AT_mod0LD_C2
22220059	C2	spino_AT_mod01_C2
22220060	C2	spino_AT_mod02_C2
22220061	C2	spino_AT_mod06_C2
22220062	C2	spino_AT_mod10_C2
22220063	C2	spino_AT_mod09_C2
22220064	C2	spino_AT_mod05_C2
22220065	C2	spino_AT_mod04_C2
22220066	C2	spino_AT_mod07_C2
22220067	C2	rifam_AT_mod09_C2
22220068	C2	rapam_AT_mod11_C2
22220069	C2	rapam_AT_mod12_C2
22220070	C2	rapam_AT_mod08_C2
22220071	C2	rapam_AT_mod02_C2
22220072	C2	rapam_AT_mod09_C2
22220073	C2	rapam_AT_mod05_C2
22220074	C2	ascom_AT_mod03_C2
22220075	C2	ascom_AT_mod10_C2
22220076	C2	rapam_AT_mod14_C2
22220077	C2	nidda_AT_mod0LD_C2
22220078	C2	nidda_AT_mod03_C2
22220079	C2	nidda_AT_mod02_C2
22220080	C2	nidda_AT_mod01_C2
22220081	C2	averm_AT_mod02_C2
22220082	C2	averm_AT_mod05_C2
22220083	C2	averm_AT_mod03_C2
22220084	C2	averm_AT_mod08_C2
22220085	C2	averm_AT_mod04_C2
22220086	C2	pyolu_AT_mod03_C2
22220087	C2	myxot_AT_mod03_C2
22220088	C2	myxot_AT_mod05_C2
22220089	C2	myxal_AT_mod06_C2
22220090	C2	myxal_AT_mod05_C2
22220091	C2	pyolu_AT_mod01_C2
22220092	C2	stigm_AT_mod02_C2
22220093	C2	myxot_AT_mod01b_C2
22220094	C2	myxal_AT_mod04_C2
22220095	C2	stigm_AT_mod01a_C2
22220096	C2	stigm_AT_mod09_C2
22220097	C2	stigm_AT_mod03_C2
22220098	C2	stigm_AT_mod06_C2
22220099	C2	stigm_AT_mod08_C2
33330001	C3	epoth_AT_mod01_C3
33330002	C3	epoth_AT_mod05_C3
33330003	C3	epoth_AT_mod06_C3
33330004	C3	epoth_AT_mod07_C3
33330005	C3	myxal_AT_mod03_C3
33330006	C3	stigm_AT_mod05_C3
33330007	C3	myxal_AT_mod07_C3
33330008	C3	stigm_AT_mod07_C3
33330009	C3	stigm_AT_mod01b_C3
33330010	C3	myxal_AT_mod01b_C3
33330011	C3	myxal_AT_mod02_C3
33330012	C3	myxot_AT_mod04_C3
33330013	C3	stigm_AT_mod04_C3
33330014	C3	myxot_AT_mod02_C3
33330015	C3	ampho_AT_mod01_C3
33330016	C3	ampho_AT_mod11_C3
33330017	C3	nysta_AT_mod01_C3
33330018	C3	nysta_AT_mod11_C3
33330019	C3	pimar_AT_mod07_C3
33330020	C3	olean_AT_mod02_C3
33330021	C3	olean_AT_mod03_C3
33330022	C3	olean_AT_mod05_C3
33330023	C3	olean_AT_mod06_C3
33330024	C3	olean_AT_mod04_C3
33330025	C3	olean_AT_mod01_C3
33330026	C3	pikro_AT_mod01_C3
33330027	C3	pikro_AT_mod05_C3
33330028	C3	pikro_AT_mod03_C3
33330029	C3	pikro_AT_mod06_C3
33330030	C3	pikro_AT_mod04_C3
33330031	C3	rapam_AT_mod01_C3
33330032	C3	rapam_AT_mod07_C3
33330033	C3	rapam_AT_mod03_C3
33330034	C3	rapam_AT_mod13_C3
33330035	C3	rapam_AT_mod06_C3
33330036	C3	rapam_AT_mod10_C3
33330037	C3	rapam_AT_mod04_C3
33330038	C3	ascom_AT_mod09_C3
33330039	C3	ascom_AT_mod06_C3
33330040	C3	ascom_AT_mod05_C3
33330041	C3	ascom_AT_mod01_C3
33330042	C3	tylac_AT_mod04_C3
33330043	C3	tylac_AT_mod06_C3
33330044	C3	tylac_AT_mod01_C3
33330045	C3	tylac_AT_mod02_C3
33330046	C3	nidda_AT_mod04_C3
33330047	C3	ampho_AT_mod02_C3
33330048	C3	nysta_AT_mod02_C3
33330049	C3	rifam_AT_mod01_C3
33330050	C3	rifam_AT_mod10_C3
33330051	C3	rifam_AT_mod05_C3
33330052	C3	rifam_AT_mod07_C3
33330053	C3	rifam_AT_mod06_C3
33330054	C3	rifam_AT_mod08_C3
33330055	C3	rifam_AT_mod03_C3
33330056	C3	rifam_AT_mod04_C3
33330057	C3	ascom_AT_mod02_C3
33330058	C3	averm_AT_mod01_C3
33330059	C3	averm_AT_mod07_C3
33330060	C3	averm_AT_mod06_C3
33330061	C3	averm_AT_mod09_C3
33330062	C3	eryth_AT_mod01_C3
33330063	C3	megal_AT_mod01_C3
33330064	C3	spino_AT_mod03_C3
33330065	C3	eryth_AT_mod04_C3
33330066	C3	megal_AT_mod04_C3
33330067	C3	eryth_AT_mod05_C3
33330068	C3	megal_AT_mod05_C3
33330069	C3	sorap_AT_mod05_C3
33330070	C3	sorap_AT_mod08_C3
33330071	C3	sorap_AT_mod06_C3
33330072	C3	averm_AT_mod11_C3
33330073	C3	eryth_AT_mod03_C3
33330074	C3	megal_AT_mod03_C3
33330075	C3	eryth_AT_mod02_C3
33330076	C3	megal_AT_mod02_C3
33330077	C3	eryth_AT_mod06_C3
33330078	C3	megal_AT_mod06_C3

## Sheet: Crotonases
Abbreviation	Subtype	Name
13002001	dodecenoyl-CoA delta-isomerase (mitochondrial)	gi|32766683|gb| [Danio rerio]	Families	E.C.	familyid	Reaction	Sequences
13002002	dodecenoyl-CoA delta-isomerase (mitochondrial)	gi|19921018|ref|NP_609323.1| [Drosophila melanogaster]	dodecenoyl-CoA delta-isomerase (peroxisomal)	5.3.3.8	24	isomerization of 3-enoyl-CoA to 2-enoyl-CoA	3
13002003	dodecenoyl-CoA delta-isomerase (mitochondrial)	gi|24583165|ref|NP_609322.1| [Drosophila melanogaster]	cyclohexa-1,5-dienecarbonyl-CoA hydratase	4.2.1.100	18	hydration of cyclohexa-1,5-diene-1-carboxyl-CoA	4
13002004	dodecenoyl-CoA delta-isomerase (mitochondrial)	1169204.fa	methylmalonyl-CoA decarboxylase	4.1.1.41	21	decarboxylation of methylmalonyl CoA	5
13002005	dodecenoyl-CoA delta-isomerase (mitochondrial)	gi|12653937|gb|AAH00762| [Homo sapiens]	methylglutaconyl-CoA hydratase	4.2.1.18	19	hydration of 3-methylglutaconyl-CoA	8
13002006	dodecenoyl-CoA delta-isomerase (mitochondrial)	gi|16307101|gb|AAH09631| [Homo sapiens]	4-chlorobenzoate dehalogenase	3.8.1.7	23	hydrolytic dehalogenation of 4-chlorobenzoyl-CoA	8
13002007	dodecenoyl-CoA delta-isomerase (mitochondrial)	472987.fa	crotonobetainyl-CoA hydratase		14	hydration of crotonobetainyl-CoA	16
13002008	dodecenoyl-CoA delta-isomerase (mitochondrial)	511635.fa	histone acetyltransferase	2.3.1.48	20	acetylation of histone	17
13002009	dodecenoyl-CoA delta-isomerase (mitochondrial)	1169205.fa	dodecenoyl-CoA delta-isomerase (mitochondrial)	5.3.3.8	13	isomerization of 3-enoyl-CoA to 2-enoyl-CoA	22
13002010	dodecenoyl-CoA delta-isomerase (mitochondrial)	gi|12836323|dbj| [Mus musculus]	methylglutaconyl-CoA hydratase 2	4.2.1.18	112	hydration of 3-methylglutaconyl-CoA	30
13002011	dodecenoyl-CoA delta-isomerase (mitochondrial)	31981810.fa	feruloyl-CoA hydratase/lyase		26	hydration and nonoxidative cleavage of feruloyl-SCoA to vanillin and acetyl-SCoA	34
13002012	dodecenoyl-CoA delta-isomerase (mitochondrial)	57333.fa	delta(3,5)-delta(2,4)-dienoyl-CoA isomerase		15	isomerization of 3,5-dienoyl-CoA to 2,4-dienoyl-CoA	44
13002013	dodecenoyl-CoA delta-isomerase (mitochondrial)	203900.fa	1,4-dihydroxy-2-napthoyl-CoA synthase		25	cyclization of o-succinylbenzoate-CoA thioester	109
13002014	dodecenoyl-CoA delta-isomerase (mitochondrial)	68444865.fa	3-hydroxyisobutyryl-CoA hydrolase	3.1.2.4	22	hydrolysis of 3-hydroxyisobutyryl-CoA	167
13002015	dodecenoyl-CoA delta-isomerase (mitochondrial)	47506931.fa
13002016	dodecenoyl-CoA delta-isomerase (mitochondrial)	54644659.fa
13002017	dodecenoyl-CoA delta-isomerase (mitochondrial)	51260621.fa
13002018	dodecenoyl-CoA delta-isomerase (mitochondrial)	58332142.fa
13002019	dodecenoyl-CoA delta-isomerase (mitochondrial)	50417904.fa
13002020	dodecenoyl-CoA delta-isomerase (mitochondrial)	60593481.fa
13002021	dodecenoyl-CoA delta-isomerase (mitochondrial)	56967286.fa
13002022	dodecenoyl-CoA delta-isomerase (mitochondrial)	57088551.fa
14002001	crotonobetainyl-CoA hydratase	gi|563865|emb| [Escherichia coli]
14002002	crotonobetainyl-CoA hydratase	gi|15799719|ref|NP_285731.1| [Escherichia coli O157:H7 EDL933]
14002003	crotonobetainyl-CoA hydratase	gi|16128030|ref|NP_414578.1| [Escherichia coli K12]
14002004	crotonobetainyl-CoA hydratase	gi|21321918|dbj| [Escherichia coli]
14002005	crotonobetainyl-CoA hydratase	gi|21542007|sp|Q8XA35|
14002006	crotonobetainyl-CoA hydratase	21542398.fa
14002007	crotonobetainyl-CoA hydratase	gi|26245960|ref|NP_751999.1| [Escherichia coli CFT073]
14002008	crotonobetainyl-CoA hydratase	gi|29336716|sp|Q8FLA6|
14002009	crotonobetainyl-CoA hydratase	gi|13474207|ref|NP_105775.1| [Mesorhizobium loti]
14002010	crotonobetainyl-CoA hydratase	29336747.fa
14002011	crotonobetainyl-CoA hydratase	gi|16759063|ref|NP_454680.1| [Salmonella enterica subsp. enterica serovar Typhi]
14002012	crotonobetainyl-CoA hydratase	gi|16763460|ref|NP_459075.1| [Salmonella typhimurium LT2]
14002013	crotonobetainyl-CoA hydratase	gi|24111482|ref|NP_705992.1| [Shigella flexneri 2a str. 301]
14002014	crotonobetainyl-CoA hydratase	gi|29336605|sp|P59395|
14002015	crotonobetainyl-CoA hydratase	gi|15966006|ref|NP_386359.1| [Sinorhizobium meliloti]
14002016	crotonobetainyl-CoA hydratase	56412342.fa
15002001	delta(3,5)-delta(2,4)-dienoyl-CoA isomerase	3355325.fa
15002002	delta(3,5)-delta(2,4)-dienoyl-CoA isomerase	15239823.fa
15002003	delta(3,5)-delta(2,4)-dienoyl-CoA isomerase	17534483.fa
15002004	delta(3,5)-delta(2,4)-dienoyl-CoA isomerase	17536985.fa
15002005	delta(3,5)-delta(2,4)-dienoyl-CoA isomerase	16124608.fa
15002006	delta(3,5)-delta(2,4)-dienoyl-CoA isomerase	19920382.fa
15002007	delta(3,5)-delta(2,4)-dienoyl-CoA isomerase	15080016.fa
15002008	delta(3,5)-delta(2,4)-dienoyl-CoA isomerase	16924265.fa
15002009	delta(3,5)-delta(2,4)-dienoyl-CoA isomerase	gi|564065|
15002010	delta(3,5)-delta(2,4)-dienoyl-CoA isomerase	24213732.fa
15002011	delta(3,5)-delta(2,4)-dienoyl-CoA isomerase	7949037.fa
15002012	delta(3,5)-delta(2,4)-dienoyl-CoA isomerase	15826953.fa
15002013	delta(3,5)-delta(2,4)-dienoyl-CoA isomerase	15610910.fa
15002014	delta(3,5)-delta(2,4)-dienoyl-CoA isomerase	32412906.fa
15002015	delta(3,5)-delta(2,4)-dienoyl-CoA isomerase	20160715.fa
15002016	delta(3,5)-delta(2,4)-dienoyl-CoA isomerase	15597018.fa
15002017	delta(3,5)-delta(2,4)-dienoyl-CoA isomerase	gi|77383110|
15002018	delta(3,5)-delta(2,4)-dienoyl-CoA isomerase	26990733.fa
15002019	delta(3,5)-delta(2,4)-dienoyl-CoA isomerase	gi|66045688|
15002020	delta(3,5)-delta(2,4)-dienoyl-CoA isomerase	28869906.fa
15002021	delta(3,5)-delta(2,4)-dienoyl-CoA isomerase	6015047.fa
15002022	delta(3,5)-delta(2,4)-dienoyl-CoA isomerase	12018256.fa
15002023	delta(3,5)-delta(2,4)-dienoyl-CoA isomerase	4699607.fa
15002024	delta(3,5)-delta(2,4)-dienoyl-CoA isomerase	49522300.fa
15002025	delta(3,5)-delta(2,4)-dienoyl-CoA isomerase	55725264.fa
15002026	delta(3,5)-delta(2,4)-dienoyl-CoA isomerase	34103795.fa
15002027	delta(3,5)-delta(2,4)-dienoyl-CoA isomerase	38014555.fa
15002028	delta(3,5)-delta(2,4)-dienoyl-CoA isomerase	39596824.fa
15002029	delta(3,5)-delta(2,4)-dienoyl-CoA isomerase	54643256.fa
15002030	delta(3,5)-delta(2,4)-dienoyl-CoA isomerase	47224894.fa
15002031	delta(3,5)-delta(2,4)-dienoyl-CoA isomerase	42546481.fa
15002032	delta(3,5)-delta(2,4)-dienoyl-CoA isomerase	54400638.fa
15002033	delta(3,5)-delta(2,4)-dienoyl-CoA isomerase	54022347.fa
15002034	delta(3,5)-delta(2,4)-dienoyl-CoA isomerase	49522091.fa
15002035	delta(3,5)-delta(2,4)-dienoyl-CoA isomerase	53729870.fa
15002036	delta(3,5)-delta(2,4)-dienoyl-CoA isomerase	45658466.fa
15002037	delta(3,5)-delta(2,4)-dienoyl-CoA isomerase	66851811.fa
15002038	delta(3,5)-delta(2,4)-dienoyl-CoA isomerase	58382918.fa
15002039	delta(3,5)-delta(2,4)-dienoyl-CoA isomerase	68233383.fa
15002040	delta(3,5)-delta(2,4)-dienoyl-CoA isomerase	55649031.fa
15002041	delta(3,5)-delta(2,4)-dienoyl-CoA isomerase	39584711.fa
15002042	delta(3,5)-delta(2,4)-dienoyl-CoA isomerase	57036579.fa
15002043	delta(3,5)-delta(2,4)-dienoyl-CoA isomerase	70730631.fa
15002044	delta(3,5)-delta(2,4)-dienoyl-CoA isomerase	71737025.fa
18002001	cyclohexa-1,5-dienecarbonyl-CoA hydratase	gi|78194612|
18002002	cyclohexa-1,5-dienecarbonyl-CoA hydratase	23013978.fa
18002003	cyclohexa-1,5-dienecarbonyl-CoA hydratase	17366034.fa
18002004	cyclohexa-1,5-dienecarbonyl-CoA hydratase	51850066.fa
19002001	methylglutaconyl-CoA hydratase	gi|17943407|pdb|1HZD|
19002002	methylglutaconyl-CoA hydratase	4502327.fa
19002003	methylglutaconyl-CoA hydratase	gi|20072952|gb| [Mus musculus]
19002004	methylglutaconyl-CoA hydratase	gi|29612662|gb| [Mus musculus]
19002005	methylglutaconyl-CoA hydratase	7709988.fa
19002006	methylglutaconyl-CoA hydratase	55631917.fa
19002007	methylglutaconyl-CoA hydratase	55596888.fa
19002008	methylglutaconyl-CoA hydratase	34873875.fa
20002001	histone acetyltransferase	gi|25453481|ref|NP_733841.1| [Homo sapiens]
20002002	histone acetyltransferase	25777617.fa
20002003	histone acetyltransferase	25777619.fa
20002004	histone acetyltransferase	25777621.fa
20002005	histone acetyltransferase	gi|4558756|gb|AF081258_1| [Homo sapiens]
20002006	histone acetyltransferase	4757966.fa
20002007	histone acetyltransferase	4757968.fa
20002008	histone acetyltransferase	gi|15886859|emb| [Macaca fascicularis]
20002009	histone acetyltransferase	gi|32479358|gb| [Macaca fascicularis]
20002010	histone acetyltransferase	gi|6753398|ref|NP_034011.1| [Mus musculus]
20002011	histone acetyltransferase	gi|32479360|gb| [Pan troglodytes]
20002012	histone acetyltransferase	gi|27708686|ref|XP_231456.1| [Homo sapiens]
20002013	histone acetyltransferase	38565937.fa
20002014	histone acetyltransferase	62079017.fa
20002015	histone acetyltransferase	62667034.fa
20002016	histone acetyltransferase	38494365.fa
20002017	histone acetyltransferase	55666340.fa
21002001	methylmalonyl-CoA decarboxylase	gi|8569414|pdb|1EF8|
21002002	methylmalonyl-CoA decarboxylase	gi|15803453|ref|NP_289486.1| [Escherichia coli O157:H7 EDL933]
21002003	methylmalonyl-CoA decarboxylase	gi|30064228|ref|NP_838399.1| [Shigella flexneri 2a str. 2457T]
21002004	methylmalonyl-CoA decarboxylase	48782635.fa
21002005	methylmalonyl-CoA decarboxylase	46202591.fa
22002001	3-hydroxyisobutyryl-CoA hydrolase	gi|15891433|ref|NP_357105.1| [Agrobacterium tumefaciens]
22002002	3-hydroxyisobutyryl-CoA hydrolase	gi|17937213|ref|NP_534002.1| [Agrobacterium tumefaciens str. C58 (U. Washington)]
22002003	3-hydroxyisobutyryl-CoA hydrolase	gi|8572760|gb|AF276301_1| [Arabidopsis thaliana]
22002004	3-hydroxyisobutyryl-CoA hydrolase	gi|7287999|
22002005	3-hydroxyisobutyryl-CoA hydrolase	gi|11994698|dbj| [Arabidopsis thaliana]
22002006	3-hydroxyisobutyryl-CoA hydrolase	2880042.fa
22002007	3-hydroxyisobutyryl-CoA hydrolase	2880043.fa
22002008	3-hydroxyisobutyryl-CoA hydrolase	gi|7268039|
22002009	3-hydroxyisobutyryl-CoA hydrolase	gi|22329062|ref|NP_194909.2| [Arabidopsis thaliana]
22002010	3-hydroxyisobutyryl-CoA hydrolase	gi|30679729|ref|NP_172142.2| [Arabidopsis thaliana]
22002011	3-hydroxyisobutyryl-CoA hydrolase	gi|30695218|ref|NP_191610.2| [Arabidopsis thaliana]
22002012	3-hydroxyisobutyryl-CoA hydrolase	gi|6692680|gb|AC007592_7| [Arabidopsis thaliana]
22002013	3-hydroxyisobutyryl-CoA hydrolase	gi|6014701|gb|AF190450_1| [Avicennia marina]
22002014	3-hydroxyisobutyryl-CoA hydrolase	gi|67156734|
22002015	3-hydroxyisobutyryl-CoA hydrolase	gi|67153773|
22002016	3-hydroxyisobutyryl-CoA hydrolase	gi|65319652|
22002017	3-hydroxyisobutyryl-CoA hydrolase	gi|30262361|ref|NP_844738.1| [Bacillus anthracis str. Ames]
22002018	3-hydroxyisobutyryl-CoA hydrolase	gi|30020424|ref|NP_832055.1| [Bacillus cereus ATCC 14579]
22002019	3-hydroxyisobutyryl-CoA hydrolase	gi|27379067|ref|NP_770596.1| [Bradyrhizobium japonicum]
22002020	3-hydroxyisobutyryl-CoA hydrolase	gi|17987479|ref|NP_540113.1| [Brucella melitensis]
22002021	3-hydroxyisobutyryl-CoA hydrolase	gi|23501645|ref|NP_697772.1| [Brucella suis 1330]
22002022	3-hydroxyisobutyryl-CoA hydrolase	gi|48788634|
22002023	3-hydroxyisobutyryl-CoA hydrolase	gi|48785709|
22002024	3-hydroxyisobutyryl-CoA hydrolase	gi|25144157|ref|NP_741143.1| [Caenorhabditis elegans]
22002025	3-hydroxyisobutyryl-CoA hydrolase	gi|25144160|ref|NP_741144.1| [Caenorhabditis elegans]
22002026	3-hydroxyisobutyryl-CoA hydrolase	gi|16125601|ref|NP_420165.1| [Caulobacter crescentus CB15]
22002027	3-hydroxyisobutyryl-CoA hydrolase	gi|25027537|ref|NP_737591.1| [Corynebacterium efficiens YS-314]
22002028	3-hydroxyisobutyryl-CoA hydrolase	gi|19552145|ref|NP_600147.1| [Corynebacterium glutamicum ATCC 13032]
22002029	3-hydroxyisobutyryl-CoA hydrolase	gi|29655141|ref|NP_820833.1| [Coxiella burnetii RSA 493]
22002030	3-hydroxyisobutyryl-CoA hydrolase	gi|23118584|ref|ZP_00102051.1| [Desulfitobacterium hafniense]
22002031	3-hydroxyisobutyryl-CoA hydrolase	gi|28571729|ref|NP_650453.3| [Drosophila melanogaster]
22002032	3-hydroxyisobutyryl-CoA hydrolase	gi|28571730|ref|NP_732020.2| [Drosophila melanogaster]
22002033	3-hydroxyisobutyryl-CoA hydrolase	3320120.fa
22002034	3-hydroxyisobutyryl-CoA hydrolase	gi|23008652|ref|ZP_00050010.1| [Magnetospirillum magnetotacticum]
22002035	3-hydroxyisobutyryl-CoA hydrolase	gi|13476928|ref|NP_108497.1| [Mesorhizobium loti]
22002036	3-hydroxyisobutyryl-CoA hydrolase	gi|22122625|ref|NP_666220.1| [Mus musculus]
22002037	3-hydroxyisobutyryl-CoA hydrolase	gi|15828291|ref|NP_302554.1| [Mycobacterium leprae]
22002038	3-hydroxyisobutyryl-CoA hydrolase	gi|15608211|ref|NP_215587.1| [Mycobacterium tuberculosis H37Rv]
22002039	3-hydroxyisobutyryl-CoA hydrolase	gi|32404930|ref|XP_323078.1| [MIPS]
22002040	3-hydroxyisobutyryl-CoA hydrolase	gi|79039897|
22002041	3-hydroxyisobutyryl-CoA hydrolase	gi|23098272|ref|NP_691738.1| [Oceanobacillus iheyensis HTE831]
22002042	3-hydroxyisobutyryl-CoA hydrolase	gi|10140648|gb|AC026758_21| [Oryza sativa (japonica cultivar-group)]
22002043	3-hydroxyisobutyryl-CoA hydrolase	gi|15595941|ref|NP_249435.1| [Pseudomonas aeruginosa PA01]
22002044	3-hydroxyisobutyryl-CoA hydrolase	gi|23063262|ref|ZP_00088004.1| [Pseudomonas fluorescens PfO-1]
22002045	3-hydroxyisobutyryl-CoA hydrolase	gi|2228238|gb| [Pseudomonas putida]
22002046	3-hydroxyisobutyryl-CoA hydrolase	gi|26988145|ref|NP_743570.1| [Pseudomonas putida KT2440]
22002047	3-hydroxyisobutyryl-CoA hydrolase	gi|26990203|ref|NP_745628.1| [Pseudomonas putida KT2440]
22002048	3-hydroxyisobutyryl-CoA hydrolase	gi|66045015|
22002049	3-hydroxyisobutyryl-CoA hydrolase	gi|28870860|ref|NP_793479.1| [Pseudomonas syringae pv. tomato str. DC3000]
22002050	3-hydroxyisobutyryl-CoA hydrolase	gi|68527505|
22002051	3-hydroxyisobutyryl-CoA hydrolase	gi|17546017|ref|NP_519419.1| [Ralstonia solanacearum]
22002052	3-hydroxyisobutyryl-CoA hydrolase	gi|17548868|ref|NP_522208.1| [Ralstonia solanacearum]
22002053	3-hydroxyisobutyryl-CoA hydrolase	gi|77388142|
22002054	3-hydroxyisobutyryl-CoA hydrolase	gi|39936510|
22002055	3-hydroxyisobutyryl-CoA hydrolase	gi|6320241|ref|NP_010321.1| [Saccharomyces cerevisiae]
22002056	3-hydroxyisobutyryl-CoA hydrolase	gi|19113020|ref|NP_596228.1| [Schizosaccharomyces pombe]
22002057	3-hydroxyisobutyryl-CoA hydrolase	gi|24373249|ref|NP_717292.1| [Shewanella oneidensis MR-1]
22002058	3-hydroxyisobutyryl-CoA hydrolase	gi|16265192|ref|NP_437984.1| [Sinorhizobium meliloti]
22002059	3-hydroxyisobutyryl-CoA hydrolase	gi|28900479|ref|NP_800134.1| [Vibrio parahaemolyticus RIMD 2210633]
22002060	3-hydroxyisobutyryl-CoA hydrolase	gi|28900974|ref|NP_800629.1| [Vibrio parahaemolyticus RIMD 2210633]
22002061	3-hydroxyisobutyryl-CoA hydrolase	gi|27366924|ref|NP_762451.1| [Vibrio vulnificus CMCP6]
22002062	3-hydroxyisobutyryl-CoA hydrolase	gi|21242068|ref|NP_641650.1| [Xanthomonas axonopodis pv. citri str. 306]
22002063	3-hydroxyisobutyryl-CoA hydrolase	gi|21230720|ref|NP_636637.1| [Xanthomonas campestris pv. campestris str. ATCC 33913]
22002064	3-hydroxyisobutyryl-CoA hydrolase	56678812.fa
22002065	3-hydroxyisobutyryl-CoA hydrolase	54637655.fa
22002066	3-hydroxyisobutyryl-CoA hydrolase	62423100.fa
22002067	3-hydroxyisobutyryl-CoA hydrolase	33592544.fa
22002068	3-hydroxyisobutyryl-CoA hydrolase	67712139.fa
22002069	3-hydroxyisobutyryl-CoA hydrolase	66806597.fa
22002070	3-hydroxyisobutyryl-CoA hydrolase	71735044.fa
22002071	3-hydroxyisobutyryl-CoA hydrolase	70876098.fa
22002072	3-hydroxyisobutyryl-CoA hydrolase	52841106.fa
22002073	3-hydroxyisobutyryl-CoA hydrolase	48733149.fa
22002074	3-hydroxyisobutyryl-CoA hydrolase	48784091.fa
22002075	3-hydroxyisobutyryl-CoA hydrolase	40739053.fa
22002076	3-hydroxyisobutyryl-CoA hydrolase	68542471.fa
22002077	3-hydroxyisobutyryl-CoA hydrolase	34331002.fa
22002078	3-hydroxyisobutyryl-CoA hydrolase	70876097.fa
22002079	3-hydroxyisobutyryl-CoA hydrolase	55728804.fa
22002080	3-hydroxyisobutyryl-CoA hydrolase	48764260.fa
22002081	3-hydroxyisobutyryl-CoA hydrolase	62897519.fa
22002082	3-hydroxyisobutyryl-CoA hydrolase	53761465.fa
22002083	3-hydroxyisobutyryl-CoA hydrolase	47565713.fa
22002084	3-hydroxyisobutyryl-CoA hydrolase	70835091.fa
22002085	3-hydroxyisobutyryl-CoA hydrolase	57899600.fa
22002086	3-hydroxyisobutyryl-CoA hydrolase	61100315.fa
22002087	3-hydroxyisobutyryl-CoA hydrolase	67535371.fa
22002088	3-hydroxyisobutyryl-CoA hydrolase	61556993.fa
22002089	3-hydroxyisobutyryl-CoA hydrolase	66963447.fa
22002090	3-hydroxyisobutyryl-CoA hydrolase	66827507.fa
22002091	3-hydroxyisobutyryl-CoA hydrolase	66532757.fa
22002092	3-hydroxyisobutyryl-CoA hydrolase	68264188.fa
22002093	3-hydroxyisobutyryl-CoA hydrolase	50750025.fa
22002094	3-hydroxyisobutyryl-CoA hydrolase	46201010.fa
22002095	3-hydroxyisobutyryl-CoA hydrolase	50725651.fa
22002096	3-hydroxyisobutyryl-CoA hydrolase	54302787.fa
22002097	3-hydroxyisobutyryl-CoA hydrolase	71147469.fa
22002098	3-hydroxyisobutyryl-CoA hydrolase	49657739.fa
22002099	3-hydroxyisobutyryl-CoA hydrolase	67906902.fa
22002100	3-hydroxyisobutyryl-CoA hydrolase	51830224.fa
22002101	3-hydroxyisobutyryl-CoA hydrolase	52143120.fa
22002102	3-hydroxyisobutyryl-CoA hydrolase	69926900.fa
22002103	3-hydroxyisobutyryl-CoA hydrolase	67664923.fa
22002104	3-hydroxyisobutyryl-CoA hydrolase	67760200.fa
22002105	3-hydroxyisobutyryl-CoA hydrolase	66851010.fa
22002106	3-hydroxyisobutyryl-CoA hydrolase	45517603.fa
22002107	3-hydroxyisobutyryl-CoA hydrolase	67519819.fa
22002108	3-hydroxyisobutyryl-CoA hydrolase	39944002.fa
22002109	3-hydroxyisobutyryl-CoA hydrolase	69944036.fa
22002110	3-hydroxyisobutyryl-CoA hydrolase	54023006.fa
22002111	3-hydroxyisobutyryl-CoA hydrolase	69297921.fa
22002112	3-hydroxyisobutyryl-CoA hydrolase	68233952.fa
22002113	3-hydroxyisobutyryl-CoA hydrolase	70880810.fa
22002114	3-hydroxyisobutyryl-CoA hydrolase	70880811.fa
22002115	3-hydroxyisobutyryl-CoA hydrolase	62859131.fa
22002116	3-hydroxyisobutyryl-CoA hydrolase	37594469.fa
22002117	3-hydroxyisobutyryl-CoA hydrolase	62289711.fa
22002118	3-hydroxyisobutyryl-CoA hydrolase	47222031.fa
22002119	3-hydroxyisobutyryl-CoA hydrolase	44917579.fa
22002120	3-hydroxyisobutyryl-CoA hydrolase	67759433.fa
22002121	3-hydroxyisobutyryl-CoA hydrolase	49477633.fa
22002122	3-hydroxyisobutyryl-CoA hydrolase	62897607.fa
22002123	3-hydroxyisobutyryl-CoA hydrolase	33596197.fa
22002124	3-hydroxyisobutyryl-CoA hydrolase	49648343.fa
22002125	3-hydroxyisobutyryl-CoA hydrolase	71366013.fa
22002126	3-hydroxyisobutyryl-CoA hydrolase	38233482.fa
22002127	3-hydroxyisobutyryl-CoA hydrolase	37594471.fa
22002128	3-hydroxyisobutyryl-CoA hydrolase	70728813.fa
22002129	3-hydroxyisobutyryl-CoA hydrolase	71147946.fa
22002130	3-hydroxyisobutyryl-CoA hydrolase	52790425.fa
22002131	3-hydroxyisobutyryl-CoA hydrolase	58384038.fa
22002132	3-hydroxyisobutyryl-CoA hydrolase	67737730.fa
22002133	3-hydroxyisobutyryl-CoA hydrolase	67669989.fa
22002134	3-hydroxyisobutyryl-CoA hydrolase	49528047.fa
22002135	3-hydroxyisobutyryl-CoA hydrolase	67668205.fa
22002136	3-hydroxyisobutyryl-CoA hydrolase	61403546.fa
22002137	3-hydroxyisobutyryl-CoA hydrolase	67530724.fa
22002138	3-hydroxyisobutyryl-CoA hydrolase	49475616.fa
22002139	3-hydroxyisobutyryl-CoA hydrolase	53727306.fa
22002140	3-hydroxyisobutyryl-CoA hydrolase	37676699.fa
22002141	3-hydroxyisobutyryl-CoA hydrolase	66769284.fa
22002142	3-hydroxyisobutyryl-CoA hydrolase	42781447.fa
22002143	3-hydroxyisobutyryl-CoA hydrolase	67906936.fa
22002144	3-hydroxyisobutyryl-CoA hydrolase	42553706.fa
22002145	3-hydroxyisobutyryl-CoA hydrolase	55167904.fa
22002146	3-hydroxyisobutyryl-CoA hydrolase	77381578.fa
22002147	3-hydroxyisobutyryl-CoA hydrolase	56963575.fa
22002148	3-hydroxyisobutyryl-CoA hydrolase	46202084.fa
22002149	3-hydroxyisobutyryl-CoA hydrolase	56459976.fa
22002150	3-hydroxyisobutyryl-CoA hydrolase	71364698.fa
22002151	3-hydroxyisobutyryl-CoA hydrolase	69936390.fa
22002152	3-hydroxyisobutyryl-CoA hydrolase	42569477.fa
22002153	3-hydroxyisobutyryl-CoA hydrolase	39579598.fa
22002154	3-hydroxyisobutyryl-CoA hydrolase	68191586.fa
22002155	3-hydroxyisobutyryl-CoA hydrolase	53133808.fa
22002156	3-hydroxyisobutyryl-CoA hydrolase	48785252.fa
22002157	3-hydroxyisobutyryl-CoA hydrolase	68539419.fa
22002158	3-hydroxyisobutyryl-CoA hydrolase	46311290.fa
22002159	3-hydroxyisobutyryl-CoA hydrolase	58581468.fa
22002160	3-hydroxyisobutyryl-CoA hydrolase	41407116.fa
22002161	3-hydroxyisobutyryl-CoA hydrolase	68547274.fa
22002162	3-hydroxyisobutyryl-CoA hydrolase	54293846.fa
22002163	3-hydroxyisobutyryl-CoA hydrolase	45767881.fa
22002164	3-hydroxyisobutyryl-CoA hydrolase	69949474.fa
22002165	3-hydroxyisobutyryl-CoA hydrolase	70730427.fa
22002166	3-hydroxyisobutyryl-CoA hydrolase	52080473.fa
22002167	3-hydroxyisobutyryl-CoA hydrolase	67753853.fa
23002001	4-chlorobenzoate dehalogenase	gi|22901870|gb|AAN10108.1| 4-chlorobenzoyl CoA dehalogenase [Alcaligenes sp. AL3007]
23002002	4-chlorobenzoate dehalogenase	477389.fa
23002003	4-chlorobenzoate dehalogenase	gi|13516852|dbj| [Arthrobacter sp. FHP1]
23002004	4-chlorobenzoate dehalogenase	gi|8712875|gb| [Arthrobacter sp. TM1]
23002005	4-chlorobenzoate dehalogenase	gi|2392482|pdb|1NZY|
23002006	4-chlorobenzoate dehalogenase	419529.fa
23002007	4-chlorobenzoate dehalogenase	2952540.fa
23002008	4-chlorobenzoate dehalogenase	2392483.fa
24002001	dodecenoyl-CoA delta-isomerase (peroxisomal)	gi|32403544|ref|XP_322385.1| [Neurospora crassa]
24002002	dodecenoyl-CoA delta-isomerase (peroxisomal)	gi|15826830|pdb|1HNO|
24002003	dodecenoyl-CoA delta-isomerase (peroxisomal)	gi|6324754|ref|NP_014823.1| [Saccharomyces cerevisiae]
25002001	1,4-dihydroxy-2-napthoyl-CoA synthase	gi|2462733|
25002002	1,4-dihydroxy-2-napthoyl-CoA synthase	gi|26450042|dbj| [Arabidopsis thaliana]
25002003	1,4-dihydroxy-2-napthoyl-CoA synthase	gi|30696431|ref|NP_176255.2| [Arabidopsis thaliana]
25002004	1,4-dihydroxy-2-napthoyl-CoA synthase	gi|47530411|
25002005	1,4-dihydroxy-2-napthoyl-CoA synthase	gi|30022921|ref|NP_834552.1| [Bacillus cereus ATCC 14579]
25002006	1,4-dihydroxy-2-napthoyl-CoA synthase	gi|143186|gb|
25002007	1,4-dihydroxy-2-napthoyl-CoA synthase	gi|16080132|ref|NP_390958.1| [Bacillus subtilis]
25002008	1,4-dihydroxy-2-napthoyl-CoA synthase	gi|29350110|ref|NP_813613.1| [Bacteroides thetaiotaomicron VPI-5482]
25002009	1,4-dihydroxy-2-napthoyl-CoA synthase	gi|21674659|ref|NP_662724.1| [Chlorobium tepidum TLS]
25002010	1,4-dihydroxy-2-napthoyl-CoA synthase	gi|76260425|
25002011	1,4-dihydroxy-2-napthoyl-CoA synthase	gi|25027031|ref|NP_737085.1| [Corynebacterium efficiens YS-314]
25002012	1,4-dihydroxy-2-napthoyl-CoA synthase	gi|19551706|ref|NP_599708.1| [Corynebacterium glutamicum ATCC 13032]
25002013	1,4-dihydroxy-2-napthoyl-CoA synthase	gi|30468137|ref|NP_849024.1| [Cyanidioschyzon merolae]
25002014	1,4-dihydroxy-2-napthoyl-CoA synthase	gi|11465502|ref|NP_045107.1| [Cyanidium caldarium]
25002015	1,4-dihydroxy-2-napthoyl-CoA synthase	gi|48856485|
25002016	1,4-dihydroxy-2-napthoyl-CoA synthase	gi|29375076|ref|NP_814229.1| [Enterococcus faecalis V583]
25002017	1,4-dihydroxy-2-napthoyl-CoA synthase	gi|75512740|
25002018	1,4-dihydroxy-2-napthoyl-CoA synthase	gi|15802813|ref|NP_288840.1| [Escherichia coli O157:H7 EDL933]
25002019	1,4-dihydroxy-2-napthoyl-CoA synthase	gi|15832404|ref|NP_311177.1| [Escherichia coli O157:H7]
25002020	1,4-dihydroxy-2-napthoyl-CoA synthase	gi|16272905|ref|NP_439129.1| [Haemophilus influenzae Rd]
25002021	1,4-dihydroxy-2-napthoyl-CoA synthase	gi|732732|
25002022	1,4-dihydroxy-2-napthoyl-CoA synthase	gi|23467877|ref|ZP_00123454.1| [Haemophilus somnus 129PT]
25002023	1,4-dihydroxy-2-napthoyl-CoA synthase	gi|32029562|ref|ZP_00132565.1| [Haemophilus somnus 2336]
25002024	1,4-dihydroxy-2-napthoyl-CoA synthase	gi|15790175|ref|NP_279999.1| [Halobacterium sp. NRC-1]
25002025	1,4-dihydroxy-2-napthoyl-CoA synthase	gi|15672711|ref|NP_266885.1| [Lactococcus lactis subsp. lactis]
25002026	1,4-dihydroxy-2-napthoyl-CoA synthase	gi|23024048|ref|ZP_00063272.1| [Leuconostoc mesenteroides subsp. mesenteroides ATCC 8293]
25002027	1,4-dihydroxy-2-napthoyl-CoA synthase	gi|16800849|ref|NP_471117.1| [Listeria innocua]
25002028	1,4-dihydroxy-2-napthoyl-CoA synthase	gi|16803713|ref|NP_465198.1| [Listeria monocytogenes EGD-e]
25002029	1,4-dihydroxy-2-napthoyl-CoA synthase	gi|15828210|ref|NP_302473.1| [Mycobacterium leprae]
25002030	1,4-dihydroxy-2-napthoyl-CoA synthase	15607688.fa
25002031	1,4-dihydroxy-2-napthoyl-CoA synthase	gi|23126174|ref|ZP_00108078.1| [Nostoc punctiforme]
25002032	1,4-dihydroxy-2-napthoyl-CoA synthase	gi|17229839|ref|NP_486387.1| [Nostoc sp. PCC 7120]
25002033	1,4-dihydroxy-2-napthoyl-CoA synthase	gi|23099778|ref|NP_693244.1| [Oceanobacillus iheyensis HTE831]
25002034	1,4-dihydroxy-2-napthoyl-CoA synthase	gi|20521224|dbj| [Oryza sativa (japonica cultivar-group)]
25002035	1,4-dihydroxy-2-napthoyl-CoA synthase	gi|15602961|ref|NP_246033.1| [Pasteurella multocida]
25002036	1,4-dihydroxy-2-napthoyl-CoA synthase	gi|33861165|
25002037	1,4-dihydroxy-2-napthoyl-CoA synthase	33634594.fa
25002038	1,4-dihydroxy-2-napthoyl-CoA synthase	gi|16761233|ref|NP_456850.1| [Salmonella enterica subsp. enterica serovar Typhi]
25002039	1,4-dihydroxy-2-napthoyl-CoA synthase	gi|24376211|ref|NP_720255.1| [Shewanella oneidensis MR-1]
25002040	1,4-dihydroxy-2-napthoyl-CoA synthase	gi|24113638|ref|NP_708148.1| [Shigella flexneri 2a str. 301]
25002041	1,4-dihydroxy-2-napthoyl-CoA synthase	gi|15924035|ref|NP_371569.1| [Staphylococcus aureus subsp. aureus Mu50]
25002042	1,4-dihydroxy-2-napthoyl-CoA synthase	gi|21282658|ref|NP_645746.1| [Staphylococcus aureus subsp. aureus MW2]
25002043	1,4-dihydroxy-2-napthoyl-CoA synthase	gi|27467664|ref|NP_764301.1| [Staphylococcus epidermidis ATCC 12228]
25002044	1,4-dihydroxy-2-napthoyl-CoA synthase	33632701.fa
25002045	1,4-dihydroxy-2-napthoyl-CoA synthase	gi|16330127|ref|NP_440855.1| [Synechocystis sp. PCC 6803]
25002046	1,4-dihydroxy-2-napthoyl-CoA synthase	gi|23018268|ref|ZP_00057986.1| [Thermobifida fusca]
25002047	1,4-dihydroxy-2-napthoyl-CoA synthase	gi|22300000|ref|NP_683247.1| [Thermosynechococcus elongatus BP-1]
25002048	1,4-dihydroxy-2-napthoyl-CoA synthase	gi|71673659|
25002049	1,4-dihydroxy-2-napthoyl-CoA synthase	gi|28493077|ref|NP_787238.1| [Tropheryma whipplei str. Twist]
25002050	1,4-dihydroxy-2-napthoyl-CoA synthase	gi|15641975|ref|NP_231607.1| [Vibrio cholerae]
25002051	1,4-dihydroxy-2-napthoyl-CoA synthase	gi|28897705|ref|NP_797310.1| [Vibrio parahaemolyticus RIMD 2210633]
25002052	1,4-dihydroxy-2-napthoyl-CoA synthase	gi|27366431|ref|NP_761959.1| [Vibrio vulnificus CMCP6]
25002053	1,4-dihydroxy-2-napthoyl-CoA synthase	gi|16122744|ref|NP_406057.1| [Yersinia pestis]
25002054	1,4-dihydroxy-2-napthoyl-CoA synthase	gi|22125557|ref|NP_668980.1| [Yersinia pestis KIM]
25002055	1,4-dihydroxy-2-napthoyl-CoA synthase	52140645.fa
25002056	1,4-dihydroxy-2-napthoyl-CoA synthase	47568032.fa
25002057	1,4-dihydroxy-2-napthoyl-CoA synthase	57866511.fa
25002058	1,4-dihydroxy-2-napthoyl-CoA synthase	48866139.fa
25002059	1,4-dihydroxy-2-napthoyl-CoA synthase	45506696.fa
25002060	1,4-dihydroxy-2-napthoyl-CoA synthase	50954035.fa
25002061	1,4-dihydroxy-2-napthoyl-CoA synthase	68054686.fa
25002062	1,4-dihydroxy-2-napthoyl-CoA synthase	49483211.fa
25002063	1,4-dihydroxy-2-napthoyl-CoA synthase	62425059.fa
25002064	1,4-dihydroxy-2-napthoyl-CoA synthase	50875141.fa
25002065	1,4-dihydroxy-2-napthoyl-CoA synthase	46400339.fa
25002066	1,4-dihydroxy-2-napthoyl-CoA synthase	67921527.fa
25002067	1,4-dihydroxy-2-napthoyl-CoA synthase	68551552.fa
25002068	1,4-dihydroxy-2-napthoyl-CoA synthase	71481155.fa
25002069	1,4-dihydroxy-2-napthoyl-CoA synthase	56965962.fa
25002070	1,4-dihydroxy-2-napthoyl-CoA synthase	41410142.fa
25002071	1,4-dihydroxy-2-napthoyl-CoA synthase	67987855.fa
25002072	1,4-dihydroxy-2-napthoyl-CoA synthase	41723062.fa
25002073	1,4-dihydroxy-2-napthoyl-CoA synthase	71366728.fa
25002074	1,4-dihydroxy-2-napthoyl-CoA synthase	67918349.fa
25002075	1,4-dihydroxy-2-napthoyl-CoA synthase	37679302.fa
25002076	1,4-dihydroxy-2-napthoyl-CoA synthase	68548540.fa
25002077	1,4-dihydroxy-2-napthoyl-CoA synthase	68544606.fa
25002078	1,4-dihydroxy-2-napthoyl-CoA synthase	42524845.fa
25002079	1,4-dihydroxy-2-napthoyl-CoA synthase	62128510.fa
25002080	1,4-dihydroxy-2-napthoyl-CoA synthase	60492255.fa
25002081	1,4-dihydroxy-2-napthoyl-CoA synthase	70726918.fa
25002082	1,4-dihydroxy-2-napthoyl-CoA synthase	52307899.fa
25002083	1,4-dihydroxy-2-napthoyl-CoA synthase	33238031.fa
25002084	1,4-dihydroxy-2-napthoyl-CoA synthase	gi|71915545|
25002085	1,4-dihydroxy-2-napthoyl-CoA synthase	67938338.fa
25002086	1,4-dihydroxy-2-napthoyl-CoA synthase	56421408.fa
25002087	1,4-dihydroxy-2-napthoyl-CoA synthase	42631290.fa
25002088	1,4-dihydroxy-2-napthoyl-CoA synthase	68208072.fa
25002089	1,4-dihydroxy-2-napthoyl-CoA synthase	56750935.fa
25002090	1,4-dihydroxy-2-napthoyl-CoA synthase	37526959.fa
25002091	1,4-dihydroxy-2-napthoyl-CoA synthase	52081566.fa
25002092	1,4-dihydroxy-2-napthoyl-CoA synthase	46143479.fa
25002093	1,4-dihydroxy-2-napthoyl-CoA synthase	45478466.fa
25002094	1,4-dihydroxy-2-napthoyl-CoA synthase	38233035.fa
25002095	1,4-dihydroxy-2-napthoyl-CoA synthase	68057754.fa
25002096	1,4-dihydroxy-2-napthoyl-CoA synthase	62463996.fa
25002097	1,4-dihydroxy-2-napthoyl-CoA synthase	68548715.fa
25002098	1,4-dihydroxy-2-napthoyl-CoA synthase	33149130.fa
25002099	1,4-dihydroxy-2-napthoyl-CoA synthase	68264562.fa
25002100	1,4-dihydroxy-2-napthoyl-CoA synthase	34397501.fa
25002101	1,4-dihydroxy-2-napthoyl-CoA synthase	45511773.fa
25002102	1,4-dihydroxy-2-napthoyl-CoA synthase	68562468.fa
25002103	1,4-dihydroxy-2-napthoyl-CoA synthase	55230403.fa
25002104	1,4-dihydroxy-2-napthoyl-CoA synthase	66966063.fa
25002105	1,4-dihydroxy-2-napthoyl-CoA synthase	49610678.fa
25002106	1,4-dihydroxy-2-napthoyl-CoA synthase	54027112.fa
25002107	1,4-dihydroxy-2-napthoyl-CoA synthase	69953506.fa
25002108	1,4-dihydroxy-2-napthoyl-CoA synthase	42784059.fa
25002109	1,4-dihydroxy-2-napthoyl-CoA synthase	67935849.fa
26002001	feruloyl-CoA hydratase/lyase	gi|32306888|gb| [Acinetobacter sp. ADP1]
26002002	feruloyl-CoA hydratase/lyase	11595498.fa
26002003	feruloyl-CoA hydratase/lyase	gi|67155787|
26002004	feruloyl-CoA hydratase/lyase	gi|16126640|ref|NP_421204.1| [Caulobacter crescentus CB15]
26002005	feruloyl-CoA hydratase/lyase	18250630.fa
26002006	feruloyl-CoA hydratase/lyase	gi|13471764|ref|NP_103331.1| [Mesorhizobium loti]
26002007	feruloyl-CoA hydratase/lyase	gi|23109992|ref|ZP_00096156.1| [Novosphingobium aromaticivorans]
26002008	feruloyl-CoA hydratase/lyase	gi|3116017|emb| [Pseudomonas fluorescens]
26002009	feruloyl-CoA hydratase/lyase	gi|26990073|ref|NP_745498.1| [Pseudomonas putida KT2440]
26002010	feruloyl-CoA hydratase/lyase	2765432.fa
26002011	feruloyl-CoA hydratase/lyase	gi|1946287|emb| [Pseudomonas sp.]
26002012	feruloyl-CoA hydratase/lyase	gi|66045964|
26002013	feruloyl-CoA hydratase/lyase	gi|28870123|ref|NP_792742.1| [Pseudomonas syringae pv. tomato str. DC3000]
26002014	feruloyl-CoA hydratase/lyase	gi|17548446|ref|NP_521786.1| [Ralstonia solanacearum]
26002015	feruloyl-CoA hydratase/lyase	19570348.fa
26002016	feruloyl-CoA hydratase/lyase	19570352.fa
26002017	feruloyl-CoA hydratase/lyase	gi|21241653|ref|NP_641235.1| [Xanthomonas axonopodis pv. citri str. 306]
26002018	feruloyl-CoA hydratase/lyase	gi|21230284|ref|NP_636201.1| [Xanthomonas campestris pv. campestris str. ATCC 33913]
26002019	feruloyl-CoA hydratase/lyase	58583351.fa
26002020	feruloyl-CoA hydratase/lyase	67762607.fa
26002021	feruloyl-CoA hydratase/lyase	40788118.fa
26002022	feruloyl-CoA hydratase/lyase	67664863.fa
26002023	feruloyl-CoA hydratase/lyase	67756428.fa
26002024	feruloyl-CoA hydratase/lyase	gi|79040837|
26002025	feruloyl-CoA hydratase/lyase	40788112.fa
26002026	feruloyl-CoA hydratase/lyase	46317719.fa
26002027	feruloyl-CoA hydratase/lyase	67677602.fa
26002028	feruloyl-CoA hydratase/lyase	67534188.fa
26002029	feruloyl-CoA hydratase/lyase	67712283.fa
26002030	feruloyl-CoA hydratase/lyase	46131520.fa
26002031	feruloyl-CoA hydratase/lyase	67930523.fa
26002032	feruloyl-CoA hydratase/lyase	71733406.fa
26002033	feruloyl-CoA hydratase/lyase	71089867.fa
26002034	feruloyl-CoA hydratase/lyase	122920778.fa
11202001	methylglutaconyl-CoA hydratase 2	23101990.fa
11202002	methylglutaconyl-CoA hydratase 3	48783629.fa
11202003	methylglutaconyl-CoA hydratase 4	15597209.fa
11202004	methylglutaconyl-CoA hydratase 5	gi|77383883|
11202005	methylglutaconyl-CoA hydratase 6	26990767.fa
11202006	methylglutaconyl-CoA hydratase 7	28869924.fa
11202007	methylglutaconyl-CoA hydratase 8	24373460.fa
11202008	methylglutaconyl-CoA hydratase 9	28900471.fa
11202009	methylglutaconyl-CoA hydratase 10	28900982.fa
11202010	methylglutaconyl-CoA hydratase 11	27366932.fa
11202011	methylglutaconyl-CoA hydratase 12	56459984.fa
11202012	methylglutaconyl-CoA hydratase 13	68547255.fa
11202013	methylglutaconyl-CoA hydratase 14	46200751.fa
11202014	methylglutaconyl-CoA hydratase 15	54294715.fa
11202015	methylglutaconyl-CoA hydratase 16	52842055.fa
11202016	methylglutaconyl-CoA hydratase 17	48764366.fa
11202017	methylglutaconyl-CoA hydratase 18	70731297.fa
11202018	methylglutaconyl-CoA hydratase 19	71737876.fa
11202019	methylglutaconyl-CoA hydratase 20	67762321.fa
11202020	methylglutaconyl-CoA hydratase 21	37676708.fa
11202021	methylglutaconyl-CoA hydratase 22	67666795.fa
11202022	methylglutaconyl-CoA hydratase 23	67535534.fa
11202023	methylglutaconyl-CoA hydratase 24	67907914.fa
11202024	methylglutaconyl-CoA hydratase 25	49082908.fa
11202025	methylglutaconyl-CoA hydratase 26	63256411.fa
11202026	methylglutaconyl-CoA hydratase 27	69950919.fa
11202027	methylglutaconyl-CoA hydratase 28	71037872.fa
11202028	methylglutaconyl-CoA hydratase 29	68540676.fa
11202029	methylglutaconyl-CoA hydratase 30	69941919.fa
11202030	methylglutaconyl-CoA hydratase 31	71362749.fa

## Sheet: Glycoside hydrolase family 2
Abbreviations	Subtype	Name
GaEco	beta-D-galactosidase	gi|146577|gb|AAA24053.1| beta-d-galactosidase [Escherichia coli]
GaA	beta-D-galactosidase	gi|602406|gb|AAA69907.1| beta-galactosidase [Arthrobacter sp.]
GaK	beta-D-galactosidase	gi|173305|gb|AAA35265.1| beta-D-galactosidase [Kluyveromyces lactis]
GaC	beta-D-galactosidase	gi|144746|gb|AAA23216.1| beta-D-galactosidase (cbgA) [Clostridium acetobutylicum]
GaEcl	beta-D-galactosidase	gi|1262324|dbj|BAA07673.1| beta-galactosidase [Enterobacter cloacae]
GaL	beta-D-galactosidase	gi|12725024|gb|AAK06078.1|AE006428_2 beta-galactosidase [Lactococcus lactis subsp. lactis Il1403]
GIC	beta-glucuronidase	gi|2425091|gb|AAC48809.1| beta-glucuronidase [Canis lupus familiaris]
GIE	beta-glucuronidase	gi|1787903|gb|AAC74689.1| beta-D-glucuronidase [Escherichia coli str. K-12 substr. MG1655]
GIH	beta-glucuronidase	gi|183233|gb|AAA52561.1| beta-glucuronidase precursor (EC 3.2.1.31) [Homo sapiens]
GIL	beta-glucuronidase	gi|12802352|gb|AAK07836.1|AF305888_3 beta-glucuronidase [Lactobacillus gasseri]
GIM	beta-glucuronidase	gi|309256|gb|AAA37696.1| beta-glucuronidase precursor [Mus musculus]
GIF	beta-glucuronidase	gi|4102551|gb|AAD01498.1| beta-glucuronidase [Felis catus]
GIS	beta-glucuronidase	gi|40187626|gb|AAR75615.1| Sequence 2 from patent US 6641996
MaA	beta-mannosidase	gi|6624916|emb|CAB63902.1| beta-mannosidase [Aspergillus niger]
MaB	beta-mannosidase	gi|704360|gb|AAC48460.1| beta-mannosidase [Bos taurus]
MaC	beta-mannosidase	gi|5359712|gb|AAD42775.1|AF126472_1 mannosidase [Cellulomonas fimi ATCC 484]
MaH	beta-mannosidase	gi|2145100|gb|AAC39573.1| beta-mannosidase [Homo sapiens]
MaM	beta-mannosidase	gi|13310141|gb|AAK18177.1| beta-mannosidase [Mus musculus]
MaT	beta-mannosidase	gi|21436685|emb|CAD33708.1| beta-D-mannosidase [Thermobifida fusca]
UnBv	beta-mannosidase	gi|77970543|gb|ABB11922.1| Beta-mannosidase [Burkholderia sp. 383]
UnBc	beta-mannosidase	gi|67547793|ref|ZP_00425692.1| Beta-mannosidase [Burkholderia vietnamiensis G4]
UnBm	beta-mannosidase	gi|52428349|gb|AAU48942.1| beta-mannosidase-related protein [Burkholderia mallei ATCC 23344]
UnBp	beta-mannosidase	gi|53718254|ref|YP_107240.1| glycosyl hydrolase family protein [Burkholderia pseudomallei K96243]
UnR	beta-mannosidase	gi|72122522|gb|AAZ64708.1| Glycoside hydrolase family 2, immunoglobulin-like beta-sandwich [Ralstonia eutropha JMP134]
UnA	beta-mannosidase	gi|17741069|gb|AAL43556.1| mannosidase [Agrobacterium tumefaciens str. C58]
CsAo	exo-β-D-glucosaminidase	gi|87446491|gb|AAX62629.2| exo-beta-D-glucosaminidase precursor [Amycolatopsis orientalis]
CsS	exo-β-D-glucosaminidase	gi|29604865|dbj|BAC68933.1| putative beta-mannosidase [Streptomyces avermitilis MA-4680]
CsG	exo-β-D-glucosaminidase	gi|46110864|ref|XM_382490.1| Gibberella zeae PH-1 chromosome 1 hypothetical protein (FG02314.1) mRNA, partial cds
CsM	exo-β-D-glucosaminidase	gi|39976419|ref|XP_369600.1| hypothetical protein MG05864.4 [Magnaporthe grisea 70-15]
CsN	exo-β-D-glucosaminidase	gi|32421981|ref|XP_331434.1| hypothetical protein [Neurospora crassa]
CsAn	exo-β-D-glucosaminidase	gi|40744219|gb|EAA63395.1| hypothetical protein AN2824.2 [Aspergillus nidulans FGSC A4]
CsH	exo-β-D-glucosaminidase	gi|67625669|dbj|BAD99604.1| exo-beta-D-glucosaminidase [Hypocrea jecorina]
CsE	exo-β-D-glucosaminidase	gi|70981776|ref|XP_746417.1| glycosyl hydrolase [Aspergillus fumigatus Af293]

## Sheet: Haloacid dehalogenases
Abbreviation	Subtype	Name
28003001	histidinol-phosphatase	gi|23120562|ref|ZP_00103177.1| [Desulfitobacterium hafniense]	Families	Familiy ID	E.C.	Reaction	Sequences
28003002	histidinol-phosphatase	123158.fa	histidinol-phosphatase	28	3.1.3.15	dephosphorylation of l-histidinol-phosphate	3
28003003	histidinol-phosphatase	53683923.fa	2-deoxyglucose-6-phosphatase	31	3.1.3.68	dephosphorylation of 2-deoxyglucose-6-phosphate	3
29003001	phosphoserine phosphatase	gi|21220298|ref|NP_626077.1| [Streptomyces coelicolor A3(2)]	glycerol-3-phosphate phosphatase	37		dephosphorylation of glycerol-3-phosphate	3
29003002	phosphoserine phosphatase	gi|15672587|ref|NP_266761.1| [Lactococcus lactis subsp. lactis]	epoxide hydrolase n-terminal phosphatase	40		dephosphorylation	3
29003003	phosphoserine phosphatase	gi|66043824|	mannosyl-3-phosphoglycerate phosphatase	42	3.1.3.70	dephosphorylation of 2(alpha-D-mannosyl)-3-phosphoglycerate	4
29003004	phosphoserine phosphatase	gi|24372804|ref|NP_716846.1| [Shewanella oneidensis MR-1]	phosphonoacetaldehyde hydrolase	38	3.11.1.1	hydrolysis of phosphonoacetaldehyde	9
29003005	phosphoserine phosphatase	gi|16765527|ref|NP_461142.1| [Salmonella typhimurium LT2]	phosphoglycolate phosphatase 2	39	3.1.3.18	dephosphorylation of 2-phosphoglycolate	10
29003006	phosphoserine phosphatase	gi|48835225|	sucrose-phosphatase	43	3.1.3.24	dephosphorylation of sucrose 6-phosphate	13
29003007	phosphoserine phosphatase	gi|6321647|ref|NP_011724.1| [Saccharomyces cerevisiae]	phosphoglycolate phosphatase	35	3.1.3.18	dephosphorylation of 2-phosphoglycolate	15
29003008	phosphoserine phosphatase	gi|23060763|ref|ZP_00085650.1| [Pseudomonas fluorescens PfO-1]	deoxy-d-mannose-octulosonate 8-phosphate phosphatase	36	3.1.3.45	dephosphorylation of 3-deoxy-D-manno-octulosonate 8-phosphate	16
29003009	phosphoserine phosphatase	gi|11499721|ref|NP_070963.1| [Archaeoglobus fulgidus DSM 4304]	2-haloacid dehalogenase	45	3.8.1.2	dehalogenation of (s)-2-haloacid	19
29003010	phosphoserine phosphatase	gi|15889327|ref|NP_355008.1| [Agrobacterium tumefaciens]	enolase-phosphatase	44		oxidative cleavage of 2,3-diketo-5-methylthio-1-phosphopentane	20
29003011	phosphoserine phosphatase	gi|26991587|ref|NP_747012.1| [Pseudomonas putida KT2440]	beta-phosphoglucomutase	46	5.4.2.6	conversion of beta-glucose-1-phosphate to glucose-6-phosphate	21
29003012	phosphoserine phosphatase	gi|23466336|ref|NP_696939.1| [Bifidobacterium longum NCC2705]	phosphoserine phosphatase	29	3.1.3.3	dephosphorylation of phosphoserine	56
29003013	phosphoserine phosphatase	gi|24379690|ref|NP_721645.1| [Streptococcus mutans UA159]
29003014	phosphoserine phosphatase	gi|22536798|ref|NP_687649.1| [Streptococcus agalactiae 2603V/R]
29003015	phosphoserine phosphatase	gi|27365090|ref|NP_760618.1| [Vibrio vulnificus CMCP6]
29003016	phosphoserine phosphatase	gi|15610179|ref|NP_217558.1| [Mycobacterium tuberculosis H37Rv]
29003017	phosphoserine phosphatase	gi|15791206|ref|NP_281030.1| [Halobacterium sp. NRC-1]
29003018	phosphoserine phosphatase	gi|15600153|ref|NP_253647.1| [Pseudomonas aeruginosa PA01]
29003019	phosphoserine phosphatase	gi|15679621|ref|NP_276738.1| [Methanothermobacter thermautotrophicus]
29003020	phosphoserine phosphatase	gi|22978099|ref|ZP_00023868.1| [Ralstonia metallidurans]
29003021	phosphoserine phosphatase	gi|15645276|ref|NP_207446.1| [Helicobacter pylori 26695]
29003022	phosphoserine phosphatase	gi|13471469|ref|NP_103035.1| [Mesorhizobium loti]
29003023	phosphoserine phosphatase	gi|22963996|ref|ZP_00011602.1| [Rhodopseudomonas palustris]
29003024	phosphoserine phosphatase	gi|23468045|ref|ZP_00123617.1| [Haemophilus somnus 129PT]
29003025	phosphoserine phosphatase	gi|16120773|ref|NP_404086.1| [Yersinia pestis]
29003026	phosphoserine phosphatase	gi|20093561|ref|NP_613408.1| [Methanopyrus kandleri AV19]
29003027	phosphoserine phosphatase	gi|19112560|ref|NP_595768.1| [Schizosaccharomyces pombe]
29003028	phosphoserine phosphatase	gi|15603522|ref|NP_246596.1| [Pasteurella multocida]
29003029	phosphoserine phosphatase	gi|17986898|ref|NP_539532.1| [Brucella melitensis]
29003030	phosphoserine phosphatase	gi|23108339|ref|ZP_00094566.1| [Novosphingobium aromaticivorans]
29003031	phosphoserine phosphatase	gi|14521936|ref|NP_127413.1| [Pyrococcus abyssi]
29003032	phosphoserine phosphatase	gi|24214845|ref|NP_712326.1| [Leptospira interrogans serovar lai str. 56601]
29003033	phosphoserine phosphatase	gi|23009473|ref|ZP_00050507.1| [Magnetospirillum magnetotacticum]
29003034	phosphoserine phosphatase	gi|21227209|ref|NP_633131.1| [Methanosarcina mazei Goe1]
29003035	phosphoserine phosphatase	gi|48861083|
29003036	phosphoserine phosphatase	gi|16272967|ref|NP_439193.1| [Haemophilus influenzae Rd]
29003037	phosphoserine phosphatase	gi|15827926|ref|NP_302189.1| [Mycobacterium leprae]
29003038	phosphoserine phosphatase	gi|14591630|ref|NP_143712.1| [Pyrococcus horikoshii]
29003039	phosphoserine phosphatase	gi|27381616|ref|NP_773145.1| [Bradyrhizobium japonicum]
29003040	phosphoserine phosphatase	gi|17546359|ref|NP_519761.1| [Ralstonia solanacearum]
29003041	phosphoserine phosphatase	gi|22983834|ref|ZP_00029002.1| [Burkholderia fungorum]
29003042	phosphoserine phosphatase	gi|67157117|
29003043	phosphoserine phosphatase	gi|5834302|gb|AF176314_16| [Zymomonas mobilis]
29003044	phosphoserine phosphatase	gi|22958057|ref|ZP_00005738.1| [Rhodobacter sphaeroides]
29003045	phosphoserine phosphatase	gi|26251279|ref|NP_757319.1| [Escherichia coli CFT073]
29003046	phosphoserine phosphatase	gi|15676873|ref|NP_274018.1| [Neisseria meningitidis MC58]
29003047	phosphoserine phosphatase	gi|25028973|ref|NP_739027.1| [Corynebacterium efficiens YS-314]
29003048	phosphoserine phosphatase	gi|15642342|ref|NP_231975.1| [Vibrio cholerae]
29003049	phosphoserine phosphatase	gi|16126336|ref|NP_420900.1| [Caulobacter crescentus CB15]
29003050	phosphoserine phosphatase	gi|21673014|ref|NP_661079.1| [Chlorobium tepidum TLS]
29003051	phosphoserine phosphatase	gi|23015803|ref|ZP_00055570.1| [Magnetospirillum magnetotacticum]
29003052	phosphoserine phosphatase	gi|15965872|ref|NP_386225.1| [Sinorhizobium meliloti]
29003053	phosphoserine phosphatase	gi|15791652|ref|NP_281475.1| [Campylobacter jejuni]
29003054	phosphoserine phosphatase	gi|19553721|ref|NP_601723.1| [Corynebacterium glutamicum ATCC 13032]
29003055	phosphoserine phosphatase	gi|20151215|pdb|1L7M|
29003056	phosphoserine phosphatase	gi|1890331|
31003001	2-deoxyglucose-6-phosphatase	gi|6321834|ref|NP_011910.1| [Saccharomyces cerevisiae]
31003002	2-deoxyglucose-6-phosphatase	gi|3850122|emb| [Candida albicans]
31003003	2-deoxyglucose-6-phosphatase	gi|729359|sp|P38774|
35003001	phosphoglycolate phosphatase	gi|22022552|gb| [Arabidopsis thaliana]
35003002	phosphoglycolate phosphatase	gi|48894828|
35003003	phosphoglycolate phosphatase	gi|729240|sp|Q04541|
35003004	phosphoglycolate phosphatase	gi|23133723|ref|ZP_00115497.1| [Synechococcus sp. WH 8102]
35003005	phosphoglycolate phosphatase	gi|48787363|
35003006	phosphoglycolate phosphatase	gi|7487536|pir||T06700|
35003007	phosphoglycolate phosphatase	gi|3913203|sp|O33513|
35003008	phosphoglycolate phosphatase	gi|22961698|ref|ZP_00009304.1| [Rhodopseudomonas palustris]
35003009	phosphoglycolate phosphatase	gi|27381949|ref|NP_773478.1| [Bradyrhizobium japonicum]
35003010	phosphoglycolate phosphatase	gi|22298345|ref|NP_681592.1| [Thermosynechococcus elongatus BP-1]
35003011	phosphoglycolate phosphatase	gi|4433776|dbj| [Hydrogenophilus thermoluteolus]
35003012	phosphoglycolate phosphatase	gi|14091862|gb|AC016781_19| [Oryza sativa]
35003013	phosphoglycolate phosphatase	gi|3023453|sp|P95649|
35003014	phosphoglycolate phosphatase	gi|23014883|ref|ZP_00054678.1| [Magnetospirillum magnetotacticum]
35003015	phosphoglycolate phosphatase	1825471.fa
36003001	deoxy-d-mannose-octulosonate 8-phosphate phosphatase	gi|15612543|ref|NP_224196.1| [Helicobacter pylori J99]
36003002	deoxy-d-mannose-octulosonate 8-phosphate phosphatase	gi|10697122|emb| [Thauera aromatica]
36003003	deoxy-d-mannose-octulosonate 8-phosphate phosphatase	gi|21243695|ref|NP_643277.1| [Xanthomonas axonopodis pv. citri str. 306]
36003004	deoxy-d-mannose-octulosonate 8-phosphate phosphatase	gi|15676268|ref|NP_273402.1| [Neisseria meningitidis MC58]
36003005	deoxy-d-mannose-octulosonate 8-phosphate phosphatase	gi|15607107|ref|NP_214489.1| [Aquifex aeolicus]
36003006	deoxy-d-mannose-octulosonate 8-phosphate phosphatase	gi|23470993|ref|ZP_00126325.1| [Pseudomonas syringae pv. syringae B728a]
36003007	deoxy-d-mannose-octulosonate 8-phosphate phosphatase	gi|33632245|
36003008	deoxy-d-mannose-octulosonate 8-phosphate phosphatase	gi|23467284|ref|ZP_00122867.1| [Haemophilus somnus 129PT]
36003009	deoxy-d-mannose-octulosonate 8-phosphate phosphatase	gi|67156187|
36003010	deoxy-d-mannose-octulosonate 8-phosphate phosphatase	gi|20092564|ref|NP_618639.1| [Methanosarcina acetivorans str. C2A]
36003011	deoxy-d-mannose-octulosonate 8-phosphate phosphatase	gi|48732488|
36003012	deoxy-d-mannose-octulosonate 8-phosphate phosphatase	gi|15599654|ref|NP_253148.1| [Pseudomonas aeruginosa PA01]
36003013	deoxy-d-mannose-octulosonate 8-phosphate phosphatase	gi|26987692|ref|NP_743117.1| [Pseudomonas putida KT2440]
36003014	deoxy-d-mannose-octulosonate 8-phosphate phosphatase	20150361.fa
36003015	deoxy-d-mannose-octulosonate 8-phosphate phosphatase	gi|15602389|ref|NP_245461.1| [Pasteurella multocida]
36003016	deoxy-d-mannose-octulosonate 8-phosphate phosphatase	gi|20150626|pdb|1K1E|
37003001	glycerol-3-phosphate phosphatase	gi|6322136|ref|NP_012211.1| [Saccharomyces cerevisiae]
37003002	glycerol-3-phosphate phosphatase	gi|2507038|sp|P41277|
37003003	glycerol-3-phosphate phosphatase	49529162.fa
38003001	phosphonoacetaldehyde hydrolase	gi|48729855|
38003002	phosphonoacetaldehyde hydrolase	gi|28377578|ref|NP_784470.1| [Lactobacillus plantarum WCFS1]
38003003	phosphonoacetaldehyde hydrolase	1177876.fa
38003004	phosphonoacetaldehyde hydrolase	18254515.fa
38003005	phosphonoacetaldehyde hydrolase	gi|16763812|ref|NP_459427.1| [Salmonella typhimurium LT2]
38003006	phosphonoacetaldehyde hydrolase	gi|18996325|emb| [Pseudomonas putida]
38003007	phosphonoacetaldehyde hydrolase	gi|15601364|ref|NP_232995.1| [Vibrio cholerae]
38003008	phosphonoacetaldehyde hydrolase	gi|27368003|ref|NP_763530.1| [Vibrio vulnificus CMCP6]
38003009	phosphonoacetaldehyde hydrolase	gi|10835405|pdb|1FEZ|
39003001	phosphoglycolate phosphatase 2	26450878.fa
39003002	phosphoglycolate phosphatase 3	24666137.fa
39003003	phosphoglycolate phosphatase 4	23612522.fa
39003004	phosphoglycolate phosphatase 5	15982558.fa
39003005	phosphoglycolate phosphatase 6	10177912.fa
39003006	phosphoglycolate phosphatase 7	23485843.fa
39003007	phosphoglycolate phosphatase 8	38345235.fa
39003008	phosphoglycolate phosphatase 9	5924022.fa
39003009	phosphoglycolate phosphatase 10	19113047.fa
39003010	phosphoglycolate phosphatase 11	8953699.fa
40003001	epoxide hydrolase n-terminal phosphatase	10197684.fa
40003002	epoxide hydrolase n-terminal phosphatase	1708375.fa
40003003	epoxide hydrolase n-terminal phosphatase	6573467.fa
42003001	mannosyl-3-phosphoglycerate phosphatase	gi|14521433|ref|NP_126909.1| [Pyrococcus abyssi]
42003002	mannosyl-3-phosphoglycerate phosphatase	gi|14590779|ref|NP_142849.1| [Pyrococcus horikoshii]
42003003	mannosyl-3-phosphoglycerate phosphatase	gi|18892586|
42003004	mannosyl-3-phosphoglycerate phosphatase	gi|3257339|dbj| [Pyrococcus horikoshii]
43003001	sucrose-phosphatase	gi|23103785|ref|ZP_00090259.1| [Azotobacter vinelandii]
43003002	sucrose-phosphatase	gi|18409555|ref|NP_566964.1| [Arabidopsis thaliana]
43003003	sucrose-phosphatase	gi|18403970|ref|NP_565828.1| [Arabidopsis thaliana]
43003004	sucrose-phosphatase	11127759.fa
43003005	sucrose-phosphatase	28190683.fa
43003006	sucrose-phosphatase	gi|15223847|ref|NP_175553.1| [Arabidopsis thaliana]
43003007	sucrose-phosphatase	28190687.fa
43003008	sucrose-phosphatase	gi|11127755|gb|AF283564_1| [Zea mays]
43003009	sucrose-phosphatase	gi|14587240|dbj| [Oryza sativa (japonica cultivar-group)]
43003010	sucrose-phosphatase	28190681.fa
43003011	sucrose-phosphatase	14594809.fa
43003012	sucrose-phosphatase	gi|16331011|ref|NP_441739.1| [Synechocystis sp. PCC 6803]
43003013	sucrose-phosphatase	28190293.fa
44003001	enolase-phosphatase	gi|15596882|ref|NP_250376.1| [Pseudomonas aeruginosa PA01]
44003002	enolase-phosphatase	gi|15606973|ref|NP_214355.1| [Aquifex aeolicus]
44003003	enolase-phosphatase	gi|5881831|emb| [Gluconobacter oxydans]
44003004	enolase-phosphatase	gi|21300781|gb| [Anopheles gambiae str. PEST]
44003005	enolase-phosphatase	gi|6320797|ref|NP_010876.1| [Saccharomyces cerevisiae]
44003006	enolase-phosphatase	gi|28199146|ref|NP_779460.1| [Xylella fastidiosa Temecula1]
44003007	enolase-phosphatase	gi|67153473|
44003008	enolase-phosphatase	gi|48732028|
44003009	enolase-phosphatase	gi|21242582|ref|NP_642164.1| [Xanthomonas axonopodis pv. citri str. 306]
44003010	enolase-phosphatase	gi|33640570|
44003011	enolase-phosphatase	gi|10864017|ref|NP_067027.1| [Homo sapiens]
44003012	enolase-phosphatase	gi|24371684|ref|NP_715726.1| [Shewanella oneidensis MR-1]
44003013	enolase-phosphatase	gi|24213629|ref|NP_711110.1| [Leptospira interrogans serovar lai str. 56601]
44003014	enolase-phosphatase	gi|17561674|ref|NP_505997.1| [Caenorhabditis elegans]
44003015	enolase-phosphatase	gi|19114788|ref|NP_593876.1| [Schizosaccharomyces pombe]
44003016	enolase-phosphatase	gi|23469062|ref|ZP_00124397.1| [Pseudomonas syringae pv. syringae B728a]
44003017	enolase-phosphatase	gi|33633274|
44003018	enolase-phosphatase	gi|24644163|ref|NP_649523.1| [Drosophila melanogaster]
44003019	enolase-phosphatase	gi|15128441|dbj| [Oryza sativa (japonica cultivar-group)]
44003020	enolase-phosphatase	gi|1361269|pir||A49101|
45003001	2-haloacid dehalogenase	6435582.fa
45003002	2-haloacid dehalogenase	8569435.fa
45003003	2-haloacid dehalogenase	461926.fa
45003004	2-haloacid dehalogenase	48787727.fa
45003005	2-haloacid dehalogenase	23014332.fa
45003006	2-haloacid dehalogenase	417106.fa
45003007	2-haloacid dehalogenase	17546081.fa
45003008	2-haloacid dehalogenase	15964721.fa
45003009	2-haloacid dehalogenase	13476342.fa
45003010	2-haloacid dehalogenase	122212.fa
45003011	2-haloacid dehalogenase	39937259.fa
45003012	2-haloacid dehalogenase	23501454.fa
45003013	2-haloacid dehalogenase	53797517.fa
45003014	2-haloacid dehalogenase	4127501.fa
45003015	2-haloacid dehalogenase	48768143.fa
45003016	2-haloacid dehalogenase	27382671.fa
45003017	2-haloacid dehalogenase	3122193.fa
45003018	2-haloacid dehalogenase	3122190.fa
45003019	2-haloacid dehalogenase	3122191.fa
46003001	beta-phosphoglucomutase	gi|3724126|emb| [Lactobacillus sanfranciscensis]
46003002	beta-phosphoglucomutase	gi|16080508|ref|NP_391335.1| [Bacillus subtilis]
46003003	beta-phosphoglucomutase	gi|28376999|ref|NP_783891.1| [Lactobacillus plantarum WCFS1]
46003004	beta-phosphoglucomutase	gi|15895872|ref|NP_349221.1| [Clostridium acetobutylicum]
46003005	beta-phosphoglucomutase	gi|16802022|ref|NP_472290.1| [Listeria innocua]
46003006	beta-phosphoglucomutase	gi|15829106|ref|NP_326466.1| [Mycoplasma pulmonis]
46003007	beta-phosphoglucomutase	gi|15672411|ref|NP_266585.1| [Lactococcus lactis subsp. lactis]
46003008	beta-phosphoglucomutase	gi|23023945|ref|ZP_00063172.1| [Leuconostoc mesenteroides subsp. mesenteroides ATCC 8293]
46003009	beta-phosphoglucomutase	gi|53799074|
46003010	beta-phosphoglucomutase	gi|48826300|
46003011	beta-phosphoglucomutase	gi|28377028|ref|NP_783920.1| [Lactobacillus plantarum WCFS1]
46003012	beta-phosphoglucomutase	gi|20807284|ref|NP_622455.1| [Thermoanaerobacter tengcongensis]
46003013	beta-phosphoglucomutase	gi|17228553|ref|NP_485101.1| [Nostoc sp. PCC 7120]
46003014	beta-phosphoglucomutase	gi|48825076|
46003015	beta-phosphoglucomutase	gi|48866179|
46003016	beta-phosphoglucomutase	gi|23129248|ref|ZP_00111080.1| [Nostoc punctiforme]
46003017	beta-phosphoglucomutase	gi|23118917|ref|ZP_00102228.1| [Desulfitobacterium hafniense]
46003018	beta-phosphoglucomutase	gi|15801853|ref|NP_287871.1| [Escherichia coli O157:H7 EDL933]
46003019	beta-phosphoglucomutase	gi|23023302|ref|ZP_00062539.1| [Leuconostoc mesenteroides subsp. mesenteroides ATCC 8293]
46003020	beta-phosphoglucomutase	gi|15676305|ref|NP_273440.1| [Neisseria meningitidis MC58]
46003021	beta-phosphoglucomutase	gi|1495997|emb| [Lactococcus lactis]

## Sheet: Mandelate racemases
Abbreviation	Subtype	Name
300001	galactonate dehydratase	gi|16264240|	Families	E.C.	Reaction	Sequences
300002	galactonate dehydratase	gi|17547470|ref|NP_520872.1| [Ralstonia solanacearum]	mandelate racemase	5.1.2.2	racemization of mandelate	3
300003	galactonate dehydratase	gi|21107962|gb| [Xanthomonas axonopodis pv. citri str. 306]	D-arabinonate dehydratase	4.2.1.5	dehydration of D-arabinonate	3
300004	galactonate dehydratase	gi|21221899|ref|NP_627678.1| [Streptomyces coelicolor A3(2)]	L-talarate/galactarate dehydratase		dehydration of L-talarate	10
300005	galactonate dehydratase	gi|72162187|	gluconate dehydratase	4.2.1.39	dehydration of gluconate	14
300006	galactonate dehydratase	gi|23099670|ref|NP_693136.1| [Oceanobacillus iheyensis HTE831]	D-tartrate dehydratase		dehydration of D-tartrate	15
300007	galactonate dehydratase	gi|94972276|	galactonate dehydratase	4.2.1.6	dehydration of D-galactonate	27
300008	galactonate dehydratase	gi|66045229|	L-fuconate dehydratase	4.2.1.68	dehydration of L-fuconate	35
300009	galactonate dehydratase	gi|21231196|ref|NP_637113.1| [Xanthomonas campestris pv. campestris str. ATCC 33913]	rhamnonate dehydratase	4.2.1.90	dehydration of rhamnonate	77
300010	galactonate dehydratase	gi|16767113|ref|NP_462728.1| [Salmonella typhimurium LT2]
300011	galactonate dehydratase	gi|77460344|
300012	galactonate dehydratase	290541.fa
300013	galactonate dehydratase	gi|28869382|ref|NP_792001.1| [Pseudomonas syringae pv. tomato str. DC3000]
300014	galactonate dehydratase	gi|37677240|ref|NP_937636.1| [Vibrio vulnificus YJ016]
300015	galactonate dehydratase	gi|39973281|
300016	galactonate dehydratase	gi|67537316|
300017	galactonate dehydratase	gi|46116226|ref|XP_384131.1| [Gibberella zeae PH-1]
300018	galactonate dehydratase	gi|46311608|ref|ZP_00212212.1| [Burkholderia cepacia R18194]
300019	galactonate dehydratase	gi|46315136|ref|ZP_00215719.1| [Burkholderia cepacia R18194]
300020	galactonate dehydratase	gi|46319314|ref|ZP_00219724.1| [Burkholderia cepacia R1808]
300021	galactonate dehydratase	gi|48428779|gb| [Collimonas fungivorans]
300022	galactonate dehydratase	gi|48785058|ref|ZP_00281363.1| [Burkholderia fungorum LB400]
300023	galactonate dehydratase	gi|49176390|ref|YP_026237.1| [Escherichia coli K12]
300024	galactonate dehydratase	gi|50123334|ref|YP_052501.1| [includes: 2-dehydro-3-deoxyphosphogalactonate aldolase; galactonate dehydratase]
300025	galactonate dehydratase	gi|50256367|gb| [Cryptococcus neoformans var. neoformans B-3501A]
300026	galactonate dehydratase	gi|67158311|
300027	galactonate dehydratase	67669556.fa
400001	mandelate racemase	126731.fa
400002	mandelate racemase	gi|48789123|ref|ZP_00285102.1| [Burkholderia fungorum LB400]
400003	mandelate racemase	1827628.fa
600001	rhamnonate dehydratase	16130182.fa
600002	rhamnonate dehydratase	48783697.fa
600003	rhamnonate dehydratase	gi|16765618|ref|NP_461233.1| [Salmonella typhimurium LT2]
600004	rhamnonate dehydratase	gi|16761217|ref|NP_456834.1| [Salmonella enterica subsp. enterica serovar Typhi]
600005	rhamnonate dehydratase	gi|15802796|ref|NP_288823.1| [Escherichia coli O157:H7 EDL933]
600006	rhamnonate dehydratase	gi|26109040|gb|AE016763_202| [Escherichia coli CFT073]
600007	rhamnonate dehydratase	26248635.fa
600008	rhamnonate dehydratase	gi|44431094|gb| [environmental sequence]
600009	rhamnonate dehydratase	gi|85091600|
600010	rhamnonate dehydratase	gi|39946388|
600011	rhamnonate dehydratase	gi|40743575|gb| [Aspergillus nidulans FGSC A4]
600012	rhamnonate dehydratase	gi|46136735|ref|XP_390059.1| [Gibberella zeae PH-1]
600013	rhamnonate dehydratase	gi|50260122|gb| [Cryptococcus neoformans var. neoformans B-3501A]
600014	rhamnonate dehydratase	gi|49655042|emb| [Debaryomyces hansenii CBS767]
600015	rhamnonate dehydratase	gi|62180864|
600016	rhamnonate dehydratase	gi|56412811|
600017	rhamnonate dehydratase	gi|91787387|
600018	rhamnonate dehydratase	53610111.fa
600019	rhamnonate dehydratase	gi|67154209|
600020	rhamnonate dehydratase	gi|67662376|
600021	rhamnonate dehydratase	gi|83588233|
600022	rhamnonate dehydratase	gi|75196288|
600023	rhamnonate dehydratase	gi|75243062|
600024	rhamnonate dehydratase	gi|82544509|
600025	rhamnonate dehydratase	gi|83765091|
600026	rhamnonate dehydratase	gi|74312769|
600027	rhamnonate dehydratase	gi|74016625|
600028	rhamnonate dehydratase	gi|88176955|
600029	rhamnonate dehydratase	gi|170690159|
600030	rhamnonate dehydratase	gi|170767454|
600031	rhamnonate dehydratase	gi|170019439|
600032	rhamnonate dehydratase	gi|168246030|
600033	rhamnonate dehydratase	gi|168474459|
600034	rhamnonate dehydratase	gi|167549714|
600035	rhamnonate dehydratase	gi|168242409|
600036	rhamnonate dehydratase	gi|167545005|
600037	rhamnonate dehydratase	gi|168229657|
600038	rhamnonate dehydratase	gi|167992626|
600039	rhamnonate dehydratase	gi|167928521|
600040	rhamnonate dehydratase	gi|168798418|
600041	rhamnonate dehydratase	gi|163708447|
600042	rhamnonate dehydratase	gi|163771208|
600043	rhamnonate dehydratase	gi|160703274|
600044	rhamnonate dehydratase	gi|160895740|
600045	rhamnonate dehydratase	gi|170701367|
600046	rhamnonate dehydratase	gi|114794745|
600047	rhamnonate dehydratase	gi|91211541|
600048	rhamnonate dehydratase	gi|109158024|
600049	rhamnonate dehydratase	gi|115395214|
600050	rhamnonate dehydratase	gi|94496160|
600051	rhamnonate dehydratase	gi|121607630|
600052	rhamnonate dehydratase	gi|111060190|
600053	rhamnonate dehydratase	gi|118031426|
600054	rhamnonate dehydratase	gi|118035517|
600055	rhamnonate dehydratase	gi|118697275|
600056	rhamnonate dehydratase	gi|118707994|
600057	rhamnonate dehydratase	gi|118731454|
600058	rhamnonate dehydratase	gi|119482658|
600059	rhamnonate dehydratase	gi|119401426|
600060	rhamnonate dehydratase	gi|126353033|
600061	rhamnonate dehydratase	gi|133914931|
600062	rhamnonate dehydratase	gi|145580450|
600063	rhamnonate dehydratase	gi|156044444|
600064	rhamnonate dehydratase	gi|134105486|
600065	rhamnonate dehydratase	gi|145580359|
600066	rhamnonate dehydratase	gi|134080979|
600067	rhamnonate dehydratase	gi|146416475|
600068	rhamnonate dehydratase	gi|158423895|
600069	rhamnonate dehydratase	gi|149831513|
600070	rhamnonate dehydratase	gi|149387995|
600071	rhamnonate dehydratase	gi|152971190|
600072	rhamnonate dehydratase	gi|150844525|
600073	rhamnonate dehydratase	gi|171099093|
600074	rhamnonate dehydratase	gi|157069973|
600075	rhamnonate dehydratase	gi|187980911|
600076	rhamnonate dehydratase	gi|191170076|
600077	rhamnonate dehydratase	gi|190347250|
800001	gluconate dehydratase	gi|15899388|ref|NP_343993.1| [Sulfolobus solfataricus]
800002	gluconate dehydratase	15899900.fa
800003	gluconate dehydratase	gi|13540999|ref|NP_110687.1| [Thermoplasma volcanium]
800004	gluconate dehydratase	15922698.fa
800005	gluconate dehydratase	15922905.fa
800006	gluconate dehydratase	gi|16082480|ref|NP_393564.1| [Thermoplasma acidophilum]
800007	gluconate dehydratase	gi|126008286|
800008	gluconate dehydratase	gi|10639231|emb| [Thermoplasma acidophilum]
800009	gluconate dehydratase	gi|48477557|ref|YP_023263.1| [Picrophilus torridus DSM 9790]
800010	gluconate dehydratase	41033591.fa
800011	gluconate dehydratase	gi|70606673|
800012	gluconate dehydratase	gi|146304069|
800013	gluconate dehydratase	gi|126353141|
800014	gluconate dehydratase	gi|126353056|
111001	L-fuconate dehydratase	66770456.fa
111002	L-fuconate dehydratase	475909.fa
111003	L-fuconate dehydratase	1150421.fa
111004	L-fuconate dehydratase	16264440.fa
111005	L-fuconate dehydratase	17936686.fa
111006	L-fuconate dehydratase	17987990.fa
111007	L-fuconate dehydratase	21110617.fa
111008	L-fuconate dehydratase	21233491.fa
111009	L-fuconate dehydratase	22126479.fa
111010	L-fuconate dehydratase	26989550.fa
111011	L-fuconate dehydratase	gi|11094018|gb| [Homo sapiens]
111012	L-fuconate dehydratase	gi|11094019|gb| [Homo sapiens]
111013	L-fuconate dehydratase	gi|15890058|ref|NP_355739.1| [Agrobacterium tumefaciens str. C58]
111014	L-fuconate dehydratase	gi|16121837|ref|NP_405150.1| [Yersinia pestis]
111015	L-fuconate dehydratase	gi|29833824|ref|NP_828458.1| [Streptomyces avermitilis MA-4680]
111016	L-fuconate dehydratase	gi|32398341|emb| [Arthrobacter ilicis]
111017	L-fuconate dehydratase	gi|85096830|
111018	L-fuconate dehydratase	gi|38109841|gb| [Magnaporthe grisea 70-15]
111019	L-fuconate dehydratase	gi|40738820|gb| [Aspergillus nidulans FGSC A4]
111020	L-fuconate dehydratase	gi|42544119|ref|NP_059982.2| [Homo sapiens]
111021	L-fuconate dehydratase	gi|46134235|ref|XP_389433.1| [Gibberella zeae PH-1]
111022	L-fuconate dehydratase	gi|46098004|gb| [Ustilago maydis 521]
111023	L-fuconate dehydratase	gi|46313262|ref|ZP_00213853.1| [Burkholderia cepacia R18194]
111024	L-fuconate dehydratase	gi|46323215|ref|ZP_00223580.1| [Burkholderia cepacia R1808]
111025	L-fuconate dehydratase	gi|152968136|
111026	L-fuconate dehydratase	gi|47217442|emb| [Tetraodon nigroviridis]
111027	L-fuconate dehydratase	gi|47940260|gb| [Xenopus laevis]
111028	L-fuconate dehydratase	48096852.fa
111029	L-fuconate dehydratase	48785521.fa
111030	L-fuconate dehydratase	gi|50259924|gb| [Cryptococcus neoformans var. neoformans B-3501A]
111031	L-fuconate dehydratase	gi|44384383|gb| [environmental sequence]
111032	L-fuconate dehydratase	gi|44589290|gb| [environmental sequence]
111033	L-fuconate dehydratase	gi|44599084|gb| [environmental sequence]
111034	L-fuconate dehydratase	55245478.fa
111035	L-fuconate dehydratase	110759694.fa
118001	D-tartrate dehydratase	gi|77465386|
118002	D-tartrate dehydratase	27381841.fa
118003	D-tartrate dehydratase	28871205.fa
118004	D-tartrate dehydratase	gi|110347330|
118005	D-tartrate dehydratase	48784368.fa
118006	D-tartrate dehydratase	gi|91788958|
118007	D-tartrate dehydratase	68189734.fa
118008	D-tartrate dehydratase	gi|121606329|
118009	D-tartrate dehydratase	gi|126463789|
118010	D-tartrate dehydratase	gi|152977899|
118011	D-tartrate dehydratase	gi|74015177|
118012	D-tartrate dehydratase	gi|89899652|
118013	D-tartrate dehydratase	gi|77458999|
118014	D-tartrate dehydratase	gi|83951719|
118015	D-tartrate dehydratase	148252741.fa
134001	D-arabinonate dehydratase	gi|16762612|ref|NP_458229.1| [Salmonella enterica subsp. enterica serovar Typhi]
134002	D-arabinonate dehydratase	16766982.fa
134003	D-arabinonate dehydratase	148519583.fa
134004	D-arabinonate dehydratase	gi|50119938|ref|YP_049105.1| [Erwinia carotovora subsp. atroseptica SCRI1043]
134005	D-arabinonate dehydratase	gi|91786345|
134006	D-arabinonate dehydratase	gi|56415587|
134007	D-arabinonate dehydratase	gi|116668600|
134008	D-arabinonate dehydratase	gi|73538470|
134009	D-arabinonate dehydratase	118729863.fa
134010	D-arabinonate dehydratase	119964208.fa
156001	L-talarate/galactarate dehydratase	15899830.fa
156002	L-talarate/galactarate dehydratase	gi|15921363|ref|NP_377032.1| [Sulfolobus tokodaii]
156003	L-talarate/galactarate dehydratase	gi|70607693|

## Sheet: Nucleotidyl cyclases
Abbreviation	Subtype	Name
ACYC1	adenylate cyclases	acQ08828|ADCY1_HUMAN
ACYC2	adenylate cyclases	acO88444|ADCY1_MOUSE
ACYC3	adenylate cyclases	acP19754|ADCY1_BOVIN
ACYC4	adenylate cyclases	acO95622|ADCY5_HUMAN
ACYC5	adenylate cyclases	acP40144|ADCY5_RABIT
ACYC6	adenylate cyclases	acP84309|ADCY5_MOUSE
ACYC7	adenylate cyclases	acQ04400|ADCY5_RAT
ACYC8	adenylate cyclases	acP30803|ADCY5_CANFA
ACYC9	adenylate cyclases	acP30804|ADCY6_CANFA
ACYC10	adenylate cyclases	acO43306|ADCY6_HUMAN
ACYC11	adenylate cyclases	acQ01341|ADCY6_MOUSE
ACYC12	adenylate cyclases	acQ03343|ADCY6_RAT
ACYC13	adenylate cyclases	acP97490|ADCY8_MOUSE
ACYC14	adenylate cyclases	acP40146|ADCY8_RAT
ACYC15	adenylate cyclases	acP40145|ADCY8_HUMAN
ACYC16	adenylate cyclases	acQ8VHH7|ADCY3_MOUSE
ACYC17	adenylate cyclases	acP21932|ADCY3_RAT
ACYC18	adenylate cyclases	acO60266|ADCY3_HUMAN
ACYC19	adenylate cyclases	acQ80TL1|ADCY2_MOUSE
ACYC20	adenylate cyclases	acP26769|ADCY2_RAT
ACYC21	adenylate cyclases	acQ08462|ADCY2_HUMAN
ACYC22	adenylate cyclases	acQ91WF3|ADCY4_MOUSE
ACYC23	adenylate cyclases	acP26770|ADCY4_RAT
ACYC24	adenylate cyclases	acQ8NFM4|ADCY4_HUMAN
ACYC25	adenylate cyclases	acQ29450|ADCY7_BOVIN
ACYC26	adenylate cyclases	acP51828|ADCY7_HUMAN
ACYC27	adenylate cyclases	acP51829|ADCY7_MOUSE
ACYC28	adenylate cyclases	acQ9VW60|ADCY2_DROME
ACYC29	adenylate cyclases	acO60503|ADCY9_HUMAN
ACYC30	adenylate cyclases	acP51830|ADCY9_MOUSE
ACYC31	adenylate cyclases	acQ9DGG6|ADCY9_CHICK
ACYC32	adenylate cyclases	acP98999|ADCY9_XENLA
ACYC33	adenylate cyclases	acQ03100|CYAA_DICDI
GCYC1	guanylate cyclases	gcP18293|ANPRA_MOUSE
GCYC2	guanylate cyclases	gcP18910|ANPRA_RAT
GCYC3	guanylate cyclases	gcP16066|ANPRA_HUMAN
GCYC4	guanylate cyclases	gcQ6VVW5|ANPRB_MOUSE
GCYC5	guanylate cyclases	gcP16067|ANPRB_RAT
GCYC6	guanylate cyclases	gcP20594|ANPRB_HUMAN
GCYC7	guanylate cyclases	gcP46197|ANPRB_BOVIN
GCYC8	guanylate cyclases	gcP55202|ANPRB_ANGJA
GCYC9	guanylate cyclases	gcQ07553|GCY3E_DROME
GCYC10	guanylate cyclases	gcP16065|GCY_STRPU
GCYC11	guanylate cyclases	gcQ6TL19|GUC2G_MOUSE
GCYC12	guanylate cyclases	gcP55205|GUC2G_RAT
GCYC13	guanylate cyclases	gcP55203|GUC2D_BOVIN
GCYC14	guanylate cyclases	gcO19179|GUC2D_CANFA
GCYC15	guanylate cyclases	gcQ02846|GUC2D_HUMAN
GCYC16	guanylate cyclases	gcP52785|GUC2E_MOUSE
GCYC17	guanylate cyclases	gcP51840|GUC2E_RAT
GCYC18	guanylate cyclases	gcO02740|GUC2F_BOVIN
GCYC19	guanylate cyclases	gcP51841|GUC2F_HUMAN
GCYC20	guanylate cyclases	gcQ5SDA5|GUC2F_MOUSE
GCYC21	guanylate cyclases	gcP51842|GUC2F_RAT
GCYC22	guanylate cyclases	gcP51839|GUC2D_RAT
GCYC23	guanylate cyclases	gcP25092|GUC2C_HUMAN
GCYC24	guanylate cyclases	gcP55204|GUC2C_PIG
GCYC25	guanylate cyclases	gcQ3UWA6|GUC2C_MOUSE
GCYC26	guanylate cyclases	gcP23897|GUC2C_RAT
GCYC27	guanylate cyclases	gcP70106|GUC2C_CAVPO
GCYC28	guanylate cyclases	gcP16068|GCYB1_BOVIN
GCYC29	guanylate cyclases	gcQ02153|GCYB1_HUMAN
GCYC30	guanylate cyclases	gcP20595|GCYB1_RAT
GCYC31	guanylate cyclases	gcO54865|GCYB1_MOUSE
GCYC32	guanylate cyclases	gcQ8INF0|GCY8E_DROME
GCYC33	guanylate cyclases	gcO75343|GCYB2_HUMAN
GCYC34	guanylate cyclases	gcP22717|GCYB2_RAT
GCYC35	guanylate cyclases	gcQ4ZHS0|GCYA3_CANFA
GCYC36	guanylate cyclases	gcQ02108|GCYA3_HUMAN
GCYC37	guanylate cyclases	gcQ9ERL9|GCYA3_MOUSE
GCYC38	guanylate cyclases	gcP19686|GCYA3_RAT
GCYC39	guanylate cyclases	gcP19687|GCYA1_BOVIN
GCYC40	guanylate cyclases	gcP33402|GCYA2_HUMAN
GCYC41	guanylate cyclases	gcQ9WVI4|GCYA2_RAT
GCYC42	guanylate cyclases	gcQ09435|GCY1_CAEEL

## Sheet: Vicinal oxygen chelates
Abbreviation	Subtype	Name
11106001	YecM like subgroup	23200230.fa	Families	Family id	E.C.	Reaction	Sequences	Naming Convention:First 3 digits: family id, Next 2 digits: superfamily id, Next 3 digits:Sequence id
11106002	YecM like subgroup	2506680.fa	2,6-dichlorohydroquinone dioxygenase	120		extradiol cleavage of 2,6-dichlorohydroquinone	3
11106003	YecM like	24113253.fa	2,3-dihydroxy-p-cumate-3,4-dioxygenase	122		extradiol cleavage of 2,3-dihydroxy-p-cumate to 2-hydroxy-3-carboxy-6-oxo-7-methylocta-2,4-dienoate	3
11106004	YecM like	32030047.fa	3-isopropylcatechol-2,3-dioxygenase	131		extradiol cleavage of 3-isopropylcatechol	3
11106005	YecM like	16765250.fa	2,4,5-trihydroxytoluene oxygenase	133		extradiol cleavage of 2,4,5-trihydroxytoluene	3
11106006	YecM like	16122286.fa	2,2',3-trihydroxybiphenyl dioxygenase	124		extradiol cleavage of 2,2',3-trihydroxybiphenyl to 2-hydroxy-6-oxo-(2-hydroxyphenyl)-hexa-2,4-dienoic acid	4
11106007	YecM like	3220011.fa	fosfomycin resistance protein FosA	129	2.5.1.18	addition of glutathione to the oxirane ring of fosfomycin	4
11106008	YecM like	30063323.fa	fosfomycin resistance protein FosX	138		addition of water to the oxirane ring of fosfomycin	4
11106009	YecM like	26248142.fa	4-hydroxymandelate synthase	136	1.13.11.46	conversion of p-hydroxyphenylpyruvate to L-p-hydroxymandelate	6
11106010	YecM like	16760858.fa	3,4-dihydroxyphenylacetate 2,3-dioxygenase	123	1.13.11.15	extradiol cleavage of 3,4-dihydroxyphenylacetate to 2-hydroxy-5-carboxymethylmuconate semialdehyde	9
11106011	YecM like	24373739.fa	fosfomycin resistance protein FosB	137		addition of L-cysteine to the oxirane ring of fosfomycin	9
11106012	YecM like	15602417.fa	methylmalonyl-CoA epimerase	121	5.1.99.1	epimerization of (2R)-methylmalonyl-CoA to (2S)-methylmalonyl-CoA	9
11106013	YecM like	27363627.fa	3-methylcatechol 2,3-dioxygenase	119		extradiol cleavage of 3-methylcatechol to 2-hydroxy-6-oxo-2,4-heptadienoate	10
11106014	YecM like	28897637.fa	1,2-dihydroxynaphthalene dioxygenase	128		extradiol cleavage of 1,2-dihydroxynaphthalene	17
11106015	YecM like	33151506.fa	YecM like subgroup (unknown families)	111		unknown subfamilies (111 code was given for reference)	18
11106016	YecM like	15802287.fa	2,3-dihydroxybiphenyl dioxygenase	125	1.13.11.39	extradiol cleavage of 2,3-dihydroxybiphenyl to 2-hydroxy-6-oxo-6-phenylhexa-2,4-dienoate	26
11106017	YecM like	23467318.fa	catechol 2,3-dioxygenase	132	1.13.11.2	extradiol cleavage of catechol to alpha-hydroxymuconic semialdehyde	53
11106018	YecM like	15642073.fa	glyoxalase I	130	4.4.1.5	conversion of methylglyoxal (hemithioacetal form) to S-D-lactoylglutathione	58
11906001	3-methylcatechol 2,3-dioxygenase	gi|510289|dbj| [Rhodococcus sp. RHA1]	4-hydroxyphenylpyruvate dioxygenase	127	1.13.11.27	conversion of 4-hydroxyphenylpyruvate to homogentisate	70
11906002	3-methylcatechol 2,3-dioxygenase	gi|33867214|ref|NP_898772.1| [Rhodococcus erythropolis]
11906003	3-methylcatechol 2,3-dioxygenase	gi|927237|gb|
11906004	3-methylcatechol 2,3-dioxygenase	45745.fa
11906005	3-methylcatechol 2,3-dioxygenase	gi|135975|sp|P13453|
11906006	3-methylcatechol 2,3-dioxygenase	1503984.fa
11906007	3-methylcatechol 2,3-dioxygenase	9369348.fa
11906008	3-methylcatechol 2,3-dioxygenase	402288.fa
11906009	3-methylcatechol 2,3-dioxygenase	18150929.fa
11906010	3-methylcatechol 2,3-dioxygenase	321704.fa
12006001	2,6-dichlorohydroquinone dioxygenase	gi|13506822|gb| [Sphingomonas sp. UG30]
12006002	2,6-dichlorohydroquinone dioxygenase	gi|3760223|gb| [Sphingobium chlorophenolicum]
12006003	2,6-dichlorohydroquinone dioxygenase	32469794.fa
12106001	methylmalonyl-CoA epimerase	gi|15826388|pdb|1JC5|
12106002	methylmalonyl-CoA epimerase	gi|21223758|ref|NP_629537.1| [Streptomyces coelicolor A3(2)]
12106003	methylmalonyl-CoA epimerase	gi|23017474|ref|ZP_00057201.1| [Thermobifida fusca]
12106004	methylmalonyl-CoA epimerase	gi|29829399|ref|NP_824033.1| [Streptomyces avermitilis MA-4680]
12106005	methylmalonyl-CoA epimerase	gi|14590197|ref|NP_142262.1| [Pyrococcus horikoshii]
12106006	methylmalonyl-CoA epimerase	14010614.fa
12106007	methylmalonyl-CoA epimerase	15826384.fa
12106008	methylmalonyl-CoA epimerase	21314762.fa
12106009	methylmalonyl-CoA epimerase	14010616.fa
12206001	2,3-dihydroxy-p-cumate-3,4-dioxygenase	gi|48781236|
12206002	2,3-dihydroxy-p-cumate-3,4-dioxygenase	gi|1263182|gb| [Pseudomonas putida]
12206003	2,3-dihydroxy-p-cumate-3,4-dioxygenase	5360706.fa
12306001	3,4-dihydroxyphenylacetate 2,3-dioxygenase	gi|17988480|ref|NP_541113.1| [Brucella melitensis]
12306002	3,4-dihydroxyphenylacetate 2,3-dioxygenase	gi|39936822|
12306003	3,4-dihydroxyphenylacetate 2,3-dioxygenase	gi|23100323|ref|NP_693790.1| [Oceanobacillus iheyensis HTE831]
12306004	3,4-dihydroxyphenylacetate 2,3-dioxygenase	gi|27378078|ref|NP_769607.1| [Bradyrhizobium japonicum]
12306005	3,4-dihydroxyphenylacetate 2,3-dioxygenase	gi|15807888|ref|NP_285547.1| [Deinococcus radiodurans]
12306006	3,4-dihydroxyphenylacetate 2,3-dioxygenase	gi|2127390|pir||I39588|
12306007	3,4-dihydroxyphenylacetate 2,3-dioxygenase	33356867.fa
12306008	3,4-dihydroxyphenylacetate 2,3-dioxygenase	33356873.fa
12306009	3,4-dihydroxyphenylacetate 2,3-dioxygenase	34811050.fa
12406001	2,2',3-trihydroxybiphenyl dioxygenase	gi|21388665|dbj| [Rhodococcus sp. YK2]
12406002	2,2',3-trihydroxybiphenyl dioxygenase	6226591.fa
12406003	2,2',3-trihydroxybiphenyl dioxygenase	gi|631903|pir||A49932|
12406004	2,2',3-trihydroxybiphenyl dioxygenase	1480640.fa
12506001	2,3-dihydroxybiphenyl dioxygenase	gi|1311368|pdb|1DHY|
12506002	2,3-dihydroxybiphenyl dioxygenase	gi|6118535|gb| [Pseudomonas sp. SY5]
12506003	2,3-dihydroxybiphenyl dioxygenase	gi|21631714|gb| [Delftia acidovorans]
12506004	2,3-dihydroxybiphenyl dioxygenase	gi|285172|pir||G42409|
12506005	2,3-dihydroxybiphenyl dioxygenase	gi|2673755|emb| [Rhodococcus rhodochrous]
12506006	2,3-dihydroxybiphenyl dioxygenase	1311145.fa
12506007	2,3-dihydroxybiphenyl dioxygenase	3913216.fa
12506008	2,3-dihydroxybiphenyl dioxygenase	115108.fa
12506009	2,3-dihydroxybiphenyl dioxygenase	1854493.fa
12506010	2,3-dihydroxybiphenyl dioxygenase	115106.fa
12506011	2,3-dihydroxybiphenyl dioxygenase	24899150.fa
12506012	2,3-dihydroxybiphenyl dioxygenase	8843720.fa
12506013	2,3-dihydroxybiphenyl dioxygenase	2282588.fa
12506014	2,3-dihydroxybiphenyl dioxygenase	115107.fa
12506015	2,3-dihydroxybiphenyl dioxygenase	1017439.fa
12506016	2,3-dihydroxybiphenyl dioxygenase	1395175.fa
12506017	2,3-dihydroxybiphenyl dioxygenase	3059198.fa
12506018	2,3-dihydroxybiphenyl dioxygenase	3059196.fa
12506019	2,3-dihydroxybiphenyl dioxygenase	3059181.fa
12506020	2,3-dihydroxybiphenyl dioxygenase	3059202.fa
12506021	2,3-dihydroxybiphenyl dioxygenase	3059192.fa
12506022	2,3-dihydroxybiphenyl dioxygenase	8978312.fa
12506023	2,3-dihydroxybiphenyl dioxygenase	7433174.fa
12506024	2,3-dihydroxybiphenyl dioxygenase	2317687.fa
12506025	2,3-dihydroxybiphenyl dioxygenase	1352082.fa
12506026	2,3-dihydroxybiphenyl dioxygenase	3618271.fa
12706001	4-hydroxyphenylpyruvate dioxygenase	gi|7766898|pdb|1CJX|
12706002	4-hydroxyphenylpyruvate dioxygenase	gi|1841443|emb| [Mus musculus]
12706003	4-hydroxyphenylpyruvate dioxygenase	gi|32040878|ref|ZP_00138461.1| [Pseudomonas aeruginosa UCBPP-PA14]
12706004	4-hydroxyphenylpyruvate dioxygenase	gi|29831692|ref|NP_826326.1| [Streptomyces avermitilis MA-4680]
12706005	4-hydroxyphenylpyruvate dioxygenase	gi|1346310|sp|Q02110|
12706006	4-hydroxyphenylpyruvate dioxygenase	gi|48728870|
12706007	4-hydroxyphenylpyruvate dioxygenase	gi|27366056|ref|NP_761584.1| [Vibrio vulnificus CMCP6]
12706008	4-hydroxyphenylpyruvate dioxygenase	gi|27376164|ref|NP_767693.1| [Bradyrhizobium japonicum]
12706009	4-hydroxyphenylpyruvate dioxygenase	gi|23109020|ref|ZP_00095217.1| [Novosphingobium aromaticivorans]
12706010	4-hydroxyphenylpyruvate dioxygenase	gi|15596062|ref|NP_249556.1| [Pseudomonas aeruginosa PA01]
12706011	4-hydroxyphenylpyruvate dioxygenase	gi|28898123|ref|NP_797728.1| [Vibrio parahaemolyticus RIMD 2210633]
12706012	4-hydroxyphenylpyruvate dioxygenase	gi|33598277|ref|NP_885920.1| [Bordetella parapertussis]
12706013	4-hydroxyphenylpyruvate dioxygenase	gi|22530912|gb| [Arabidopsis thaliana]
12706014	4-hydroxyphenylpyruvate dioxygenase	gi|23105011|ref|ZP_00091469.1| [Azotobacter vinelandii]
12706015	4-hydroxyphenylpyruvate dioxygenase	gi|21229913|ref|NP_635830.1| [Xanthomonas campestris pv. campestris str. ATCC 33913]
12706016	4-hydroxyphenylpyruvate dioxygenase	gi|13476861|ref|NP_108430.1| [Mesorhizobium loti]
12706017	4-hydroxyphenylpyruvate dioxygenase	gi|109816|pir||A60236|
12706018	4-hydroxyphenylpyruvate dioxygenase	gi|126951|sp|P23996|
12706019	4-hydroxyphenylpyruvate dioxygenase	gi|17549619|ref|NP_522959.1| [Ralstonia solanacearum]
12706020	4-hydroxyphenylpyruvate dioxygenase	gi|28869544|ref|NP_792163.1| [Pseudomonas syringae pv. tomato str. DC3000]
12706021	4-hydroxyphenylpyruvate dioxygenase	gi|33859486|ref|NP_032303.1| [Mus musculus]
12706022	4-hydroxyphenylpyruvate dioxygenase	gi|24373526|ref|NP_717569.1| [Shewanella oneidensis MR-1]
12706023	4-hydroxyphenylpyruvate dioxygenase	gi|22962002|ref|ZP_00009608.1| [Rhodopseudomonas palustris]
12706024	4-hydroxyphenylpyruvate dioxygenase	gi|15641356|ref|NP_230988.1| [Vibrio cholerae O1 biovar eltor str. N16961]
12706025	4-hydroxyphenylpyruvate dioxygenase	gi|16126772|ref|NP_421336.1| [Caulobacter crescentus CB15]
12706026	4-hydroxyphenylpyruvate dioxygenase	gi|1346309|sp|P49429|
12706027	4-hydroxyphenylpyruvate dioxygenase	gi|34496424|ref|NP_900639.1| [Chromobacterium violaceum ATCC 12472]
12706028	4-hydroxyphenylpyruvate dioxygenase	gi|417146|sp|P32755|
12706029	4-hydroxyphenylpyruvate dioxygenase	gi|23106393|ref|ZP_00092847.1| [Azotobacter vinelandii]
12706030	4-hydroxyphenylpyruvate dioxygenase	gi|17938218|ref|NP_535007.1| [Agrobacterium tumefaciens str. C58 (U. Washington)]
12706031	4-hydroxyphenylpyruvate dioxygenase	gi|17547822|ref|NP_521224.1| [Ralstonia solanacearum]
12706032	4-hydroxyphenylpyruvate dioxygenase	gi|33593969|ref|NP_881613.1| [Bordetella pertussis]
12706033	4-hydroxyphenylpyruvate dioxygenase	gi|32043410|ref|ZP_00140672.1| [Pseudomonas aeruginosa UCBPP-PA14]
12706034	4-hydroxyphenylpyruvate dioxygenase	gi|3860238|gb| [Homo sapiens]
12706035	4-hydroxyphenylpyruvate dioxygenase	gi|23103779|ref|ZP_00090253.1| [Azotobacter vinelandii]
12706036	4-hydroxyphenylpyruvate dioxygenase	gi|22978474|ref|ZP_00024226.1| [Ralstonia metallidurans]
12706037	4-hydroxyphenylpyruvate dioxygenase	gi|23472206|ref|ZP_00127533.1| [Pseudomonas syringae pv. syringae B728a]
12706038	4-hydroxyphenylpyruvate dioxygenase	gi|31324014|gb| [uncultured soil bacterium]
12706039	4-hydroxyphenylpyruvate dioxygenase	gi|26989274|ref|NP_744699.1| [Pseudomonas putida KT2440]
12706040	4-hydroxyphenylpyruvate dioxygenase	gi|22983187|ref|ZP_00028387.1| [Burkholderia fungorum]
12706041	4-hydroxyphenylpyruvate dioxygenase	gi|32415581|ref|XP_328269.1| [Neurospora crassa]
12706042	4-hydroxyphenylpyruvate dioxygenase	gi|48784496|
12706043	4-hydroxyphenylpyruvate dioxygenase	gi|21241225|ref|NP_640807.1| [Xanthomonas axonopodis pv. citri str. 306]
12706044	4-hydroxyphenylpyruvate dioxygenase	gi|23063211|ref|ZP_00087953.1| [Pseudomonas fluorescens PfO-1]
12706045	4-hydroxyphenylpyruvate dioxygenase	gi|3334223|sp|P93836|
12706046	4-hydroxyphenylpyruvate dioxygenase	gi|26990146|ref|NP_745571.1| [Pseudomonas putida KT2440]
12706047	4-hydroxyphenylpyruvate dioxygenase	gi|22987586|ref|ZP_00032663.1| [Burkholderia fungorum]
12706048	4-hydroxyphenylpyruvate dioxygenase	gi|17549535|ref|NP_522875.1| [Ralstonia solanacearum]
12706049	4-hydroxyphenylpyruvate dioxygenase	gi|15890457|ref|NP_356129.1| [Agrobacterium tumefaciens]
12706050	4-hydroxyphenylpyruvate dioxygenase	gi|15595439|ref|NP_248933.1| [Pseudomonas aeruginosa PA01]
12706051	4-hydroxyphenylpyruvate dioxygenase	gi|28870714|ref|NP_793333.1| [Pseudomonas syringae pv. tomato str. DC3000]
12706052	4-hydroxyphenylpyruvate dioxygenase	gi|423198|pir||S32821|
12706053	4-hydroxyphenylpyruvate dioxygenase	gi|30679736|ref|NP_172144.2| [Arabidopsis thaliana]
12706054	4-hydroxyphenylpyruvate dioxygenase	gi|48850734|
12706055	4-hydroxyphenylpyruvate dioxygenase	gi|23468813|ref|ZP_00124148.1| [Pseudomonas syringae pv. syringae B728a]
12706056	4-hydroxyphenylpyruvate dioxygenase	gi|2632111|emb| [Legionella pneumophila]
12706057	4-hydroxyphenylpyruvate dioxygenase	gi|15966695|ref|NP_387048.1| [Sinorhizobium meliloti]
12706058	4-hydroxyphenylpyruvate dioxygenase	gi|27375450|ref|NP_766979.1| [Bradyrhizobium japonicum]
12706059	4-hydroxyphenylpyruvate dioxygenase	gi|21221374|ref|NP_627153.1| [Streptomyces coelicolor A3(2)]
12706060	4-hydroxyphenylpyruvate dioxygenase	55669753.fa
12706061	4-hydroxyphenylpyruvate dioxygenase	3694811.fa
12706062	4-hydroxyphenylpyruvate dioxygenase	3334219.fa
12706063	4-hydroxyphenylpyruvate dioxygenase	555806.fa
12706064	4-hydroxyphenylpyruvate dioxygenase	4504477.fa
12706065	4-hydroxyphenylpyruvate dioxygenase	gi|53754956|
12706066	4-hydroxyphenylpyruvate dioxygenase	gi|18104608|gb| [Listonella anguillarum]
12706067	4-hydroxyphenylpyruvate dioxygenase	13898392.fa
12706068	4-hydroxyphenylpyruvate dioxygenase	123491.fa
12706069	4-hydroxyphenylpyruvate dioxygenase	8393557.fa
12706070	4-hydroxyphenylpyruvate dioxygenase	gi|2108220|gb| [Vibrio vulnificus]
12806001	1,2-dihydroxynaphthalene dioxygenase	gi|2252626|emb| [Pseudomonas putida]
12806002	1,2-dihydroxynaphthalene dioxygenase	gi|4007893|gb| [Sphingomonas chungbukensis]
12806003	1,2-dihydroxynaphthalene dioxygenase	gi|10956990|ref|NP_049210.1| [Novosphingobium aromaticivorans]
12806004	1,2-dihydroxynaphthalene dioxygenase	gi|4335675|gb| [Sphingomonas sp.]
12806005	1,2-dihydroxynaphthalene dioxygenase	gi|32469902|ref|NP_863076.1| [Pseudomonas putida]
12806006	1,2-dihydroxynaphthalene dioxygenase	gi|15384206|gb| [Burkholderia sp. DBT1]
12806007	1,2-dihydroxynaphthalene dioxygenase	gi|9711693|dbj| [Sphingomonas paucimobilis]
12806008	1,2-dihydroxynaphthalene dioxygenase	gi|2189975|dbj| [Pseudomonas putida]
12806009	1,2-dihydroxynaphthalene dioxygenase	gi|15809669|gb| [Pseudomonas fluorescens]
12806010	1,2-dihydroxynaphthalene dioxygenase	gi|4586281|dbj| [Alcaligenes faecalis]
12806011	1,2-dihydroxynaphthalene dioxygenase	gi|12382759|gb| [Pseudomonas putida]
12806012	1,2-dihydroxynaphthalene dioxygenase	gi|12382757|gb| [Pseudomonas putida]
12806013	1,2-dihydroxynaphthalene dioxygenase	gi|33456992|dbj| [Cycloclasticus sp. A5]
12806014	1,2-dihydroxynaphthalene dioxygenase	gi|127815|sp|P11861|
12806015	1,2-dihydroxynaphthalene dioxygenase	gi|4104757|gb| [Pseudomonas stutzeri]
12806016	1,2-dihydroxynaphthalene dioxygenase	gi|3337417|gb| [Ralstonia sp. U2]
12806017	1,2-dihydroxynaphthalene dioxygenase	5817852.fa
12906001	fosfomycin resistance protein FosA	15596326.fa
12906002	fosfomycin resistance protein FosA	gi|31559086|gb| [Pseudomonas aeruginosa]
12906003	fosfomycin resistance protein FosA	gi|48732935|
12906004	fosfomycin resistance protein FosA	gi|320413|pir||A60635|
13006001	glyoxalase I	gi|2392338|pdb|1FRO|
13006002	glyoxalase I	gi|48863527|
13006003	glyoxalase I	gi|23042423|ref|ZP_00073809.1| [Trichodesmium erythraeum IMS101]
13006004	glyoxalase I	gi|31240079|ref|XP_320453.1| [Anopheles gambiae]
13006005	glyoxalase I	gi|15223126|ref|NP_172291.1| [Arabidopsis thaliana]
13006006	glyoxalase I	gi|15030212|gb| [Homo sapiens]
13006007	glyoxalase I	gi|15600304|ref|NP_253798.1| [Pseudomonas aeruginosa PA01]
13006008	glyoxalase I	gi|32407160|ref|XP_324172.1| [Neurospora crassa]
13006009	glyoxalase I	gi|33239686|ref|NP_874628.1| [Prochlorococcus marinus subsp. marinus str. CCMP1375]
13006010	glyoxalase I	gi|6323639|ref|NP_013710.1| [Saccharomyces cerevisiae]
13006011	glyoxalase I	gi|23128141|ref|ZP_00109995.1| [Nostoc punctiforme]
13006012	glyoxalase I	gi|15598720|ref|NP_252214.1| [Pseudomonas aeruginosa PA01]
13006013	glyoxalase I	gi|28198538|ref|NP_778852.1| [Xylella fastidiosa Temecula1]
13006014	glyoxalase I	gi|21230050|ref|NP_635967.1| [Xanthomonas campestris pv. campestris str. ATCC 33913]
13006015	glyoxalase I	gi|25407023|pir||G86215| [imported]
13006016	glyoxalase I	gi|3334245|sp|O49818|
13006017	glyoxalase I	gi|46485429|
13006018	glyoxalase I	gi|21362640|sp|Q9CPU0|
13006019	glyoxalase I	gi|28900629|ref|NP_800284.1| [Vibrio parahaemolyticus RIMD 2210633]
13006020	glyoxalase I	gi|30016920|gb| [Paracoccidioides brasiliensis]
13006021	glyoxalase I	gi|15641025|ref|NP_230656.1| [Vibrio cholerae O1 biovar eltor str. N16961]
13006022	glyoxalase I	gi|20129743|ref|NP_610270.1| [Drosophila melanogaster]
13006023	glyoxalase I	gi|32038616|ref|ZP_00136888.1| [Pseudomonas aeruginosa UCBPP-PA14]
13006024	glyoxalase I	gi|26990471|ref|NP_745896.1| [Pseudomonas putida KT2440]
13006025	glyoxalase I	gi|3334244|sp|O04885|
13006026	glyoxalase I	gi|48733204|
13006027	glyoxalase I	gi|28870279|ref|NP_792898.1| [Pseudomonas syringae pv. tomato str. DC3000]
13006028	glyoxalase I	gi|23120754|ref|ZP_00103297.1| [Desulfitobacterium hafniense]
13006029	glyoxalase I	gi|31240081|ref|XP_320454.1| [Anopheles gambiae]
13006030	glyoxalase I	gi|21244357|ref|NP_643939.1| [Xanthomonas axonopodis pv. citri str. 306]
13006031	glyoxalase I	gi|22997728|ref|ZP_00041955.1| [Xylella fastidiosa Ann-1]
13006032	glyoxalase I	gi|15602852|ref|NP_245924.1| [Pasteurella multocida]
13006033	glyoxalase I	gi|23481927|gb| [Plasmodium yoelii yoelii]
13006034	glyoxalase I	gi|12744892|gb| [Avicennia marina]
13006035	glyoxalase I	gi|32029379|
13006036	glyoxalase I	gi|15838000|ref|NP_298688.1| [Xylella fastidiosa 9a5c]
13006037	glyoxalase I	gi|23508336|ref|NP_701005.1| [Plasmodium falciparum 3D7]
13006038	glyoxalase I	gi|22983903|ref|ZP_00029069.1| [Burkholderia fungorum]
13006039	glyoxalase I	gi|19112802|ref|NP_596010.1| [Schizosaccharomyces pombe]
13006040	glyoxalase I	gi|2506469|sp|P16635|
13006041	glyoxalase I	gi|17229813|ref|NP_486361.1| [Nostoc sp. PCC 7120]
13006042	glyoxalase I	gi|22994479|ref|ZP_00038981.1| [Xylella fastidiosa Dixon]
13006043	glyoxalase I	gi|23471826|ref|ZP_00127155.1| [Pseudomonas syringae pv. syringae B728a]
13006044	glyoxalase I	gi|16331303|ref|NP_442031.1| [Synechocystis sp. PCC 6803]
13006045	glyoxalase I	gi|26247899|ref|NP_753939.1| [Escherichia coli CFT073]
13006046	glyoxalase I	gi|11281993|pir||T47277| [imported]
13006047	glyoxalase I	gi|16760478|ref|NP_456095.1| [Salmonella enterica subsp. enterica serovar Typhi]
13006048	glyoxalase I	gi|16580747|dbj| [Oryza sativa (japonica cultivar-group)]
13006049	glyoxalase I	15802065.fa
13006050	glyoxalase I	4127862.fa
13006051	glyoxalase I	gi|56205611|
13006052	glyoxalase I	5729842.fa
13006053	glyoxalase I	2494844.fa
13006054	glyoxalase I	31981282.fa
13006055	glyoxalase I	11182130.fa
13006056	glyoxalase I	4126809.fa
13006057	glyoxalase I	gi|1354847|
13006058	glyoxalase I	7619802.fa
13106001	3-isopropylcatechol-2,3-dioxygenase	gi|1256709|dbj| [Pseudomonas fluorescens]
13106002	3-isopropylcatechol-2,3-dioxygenase	2822270.fa
13106003	3-isopropylcatechol-2,3-dioxygenase	gi|1685019|gb|
13206001	catechol 2,3-dioxygenase	gi|48768083|
13206002	catechol 2,3-dioxygenase	gi|4204384|gb| [Sphingomonas sp. A8AN3]
13206003	catechol 2,3-dioxygenase	gi|23106456|ref|ZP_00092910.1| [Azotobacter vinelandii]
13206004	catechol 2,3-dioxygenase	gi|23102519|ref|ZP_00089024.1| [Azotobacter vinelandii]
13206005	catechol 2,3-dioxygenase	gi|21552577|gb| [Pseudomonas aeruginosa]
13206006	catechol 2,3-dioxygenase	gi|22035885|emb| [Pseudomonas stutzeri]
13206007	catechol 2,3-dioxygenase	gi|28556653|emb| [Pseudomonas sp. A1YC1]
13206008	catechol 2,3-dioxygenase	gi|4204379|gb| [Sphingomonas sp. A8AN3]
13206009	catechol 2,3-dioxygenase	gi|2660680|gb| [Burkholderia cepacia]
13206010	catechol 2,3-dioxygenase	gi|29647416|dbj| [Pseudomonas putida]
13206011	catechol 2,3-dioxygenase	gi|23106464|ref|ZP_00092918.1| [Azotobacter vinelandii]
13206012	catechol 2,3-dioxygenase	gi|14715448|dbj| [Pseudomonas putida]
13206013	catechol 2,3-dioxygenase	gi|20162473|gb| [Sphingomonas sp. KMG425]
13206014	catechol 2,3-dioxygenase	gi|28556399|emb| [Pseudomonas sp. 1XB2b]
13206015	catechol 2,3-dioxygenase	gi|28556406|emb| [Pseudomonas sp. 1YB2]
13206016	catechol 2,3-dioxygenase	gi|32469929|ref|NP_863103.1| [Pseudomonas putida]
13206017	catechol 2,3-dioxygenase	gi|1707312|dbj| [Pseudomonas aeruginosa]
13206018	catechol 2,3-dioxygenase	gi|21038974|dbj| [uncultured bacterium]
13206019	catechol 2,3-dioxygenase	gi|1707308|dbj| [Pseudomonas aeruginosa]
13206020	catechol 2,3-dioxygenase	gi|30038532|dbj| [Pseudomonas aeruginosa]
13206021	catechol 2,3-dioxygenase	gi|540972|pir||S42100|
13206022	catechol 2,3-dioxygenase	gi|28556644|emb| [Pseudomonas sp. 3YdBTEX2]
13206023	catechol 2,3-dioxygenase	gi|32967103|gb| [Pseudomonas sp. KL28]
13206024	catechol 2,3-dioxygenase	gi|28556420|emb| [Pseudomonas sp. 1YdBTEX2]
13206025	catechol 2,3-dioxygenase	7450253.fa
13206026	catechol 2,3-dioxygenase	2627152.fa
13206027	catechol 2,3-dioxygenase	7450252.fa
13206028	catechol 2,3-dioxygenase	1085686.fa
13206029	catechol 2,3-dioxygenase	2147172.fa
13206030	catechol 2,3-dioxygenase	6048992.fa
13206031	catechol 2,3-dioxygenase	6048987.fa
13206032	catechol 2,3-dioxygenase	3929478.fa
13206033	catechol 2,3-dioxygenase	gi|3845552|dbj| [Comamonas testosteroni]
13206034	catechol 2,3-dioxygenase	7672528.fa
13206035	catechol 2,3-dioxygenase	3046913.fa
13206036	catechol 2,3-dioxygenase	gi|10956982|ref|NP_049202.1| [Novosphingobium aromaticivorans]
13206037	catechol 2,3-dioxygenase	139842.fa
13206038	catechol 2,3-dioxygenase	7450254.fa
13206039	catechol 2,3-dioxygenase	4160464.fa
13206040	catechol 2,3-dioxygenase	gi|628501|pir||S47421|
13206041	catechol 2,3-dioxygenase	2120670.fa
13206042	catechol 2,3-dioxygenase	127817.fa
13206043	catechol 2,3-dioxygenase	1722889.fa
13206044	catechol 2,3-dioxygenase	118688.fa
13206045	catechol 2,3-dioxygenase	gi|403537|gb| [Pseudomonas sp.]
13206046	catechol 2,3-dioxygenase	7450255.fa
13206047	catechol 2,3-dioxygenase	7109222.fa
13206048	catechol 2,3-dioxygenase	gi|4104766|gb| [Pseudomonas stutzeri]
13206049	catechol 2,3-dioxygenase	3293055.fa
13206050	catechol 2,3-dioxygenase	953231.fa
13206051	catechol 2,3-dioxygenase	gi|5851796|dbj| [Ralstonia sp. KN1]
13206052	catechol 2,3-dioxygenase	151128.fa
13206053	catechol 2,3-dioxygenase	9711697.fa
13306001	2,4,5-trihydroxytoluene oxygenase	gi|29827106|ref|NP_821740.1| [Streptomyces avermitilis MA-4680]
13306002	2,4,5-trihydroxytoluene oxygenase	gi|3746666|gb| [Burkholderia cepacia]
13306003	2,4,5-trihydroxytoluene oxygenase	9622202.fa
13606001	4-hydroxymandelate synthase	gi|21221663|ref|NP_627442.1| [Streptomyces coelicolor A3(2)]
13606002	4-hydroxymandelate synthase	gi|32487230|emb| [Nonomuraea sp. ATCC 39727]
13606003	4-hydroxymandelate synthase	gi|15131503|emb| [Amycolatopsis mediterranei]
13606004	4-hydroxymandelate synthase	gi|21911428|gb| [Streptomyces toyocaensis]
13606005	4-hydroxymandelate synthase	gi|15029330|gb| [Streptomyces lavendulae]
13606006	4-hydroxymandelate synthase	gi|7521946|pir||T17470|
13706001	fosfomycin resistance protein FosB	gi|21399917|ref|NP_655902.1| [Bacillus anthracis A2012]
13706002	fosfomycin resistance protein FosB	gi|544347|sp|Q03377|
13706003	fosfomycin resistance protein FosB	gi|2147382|pir||S58181|
13706004	fosfomycin resistance protein FosB	gi|15614341|ref|NP_242644.1| [Bacillus halodurans]
13706005	fosfomycin resistance protein FosB	gi|27467149|ref|NP_763786.1| [Staphylococcus epidermidis ATCC 12228]
13706006	fosfomycin resistance protein FosB	gi|30020164|ref|NP_831795.1| [Bacillus cereus ATCC 14579]
13706007	fosfomycin resistance protein FosB	gi|21401955|ref|NP_657940.1| [Bacillus anthracis A2012]
13706008	fosfomycin resistance protein FosB	gi|15925323|ref|NP_372857.1| [Staphylococcus aureus subsp. aureus Mu50]
13706009	fosfomycin resistance protein FosB	gi|16078847|ref|NP_389667.1| [Bacillus subtilis]
13806001	fosfomycin resistance protein FosX	gi|16800878|ref|NP_471146.1| [Listeria innocua]
13806002	fosfomycin resistance protein FosX	gi|17978823|gb| [Pseudomonas putida]
13806003	fosfomycin resistance protein FosX	16803742.fa
13806004	fosfomycin resistance protein FosX	62317565.fa
