# Supplementary material for: Clustering of protein families into functional subtypes using Relative Complexity Measure with reduced amino acid alphabets
Source: BMC Bioinformatics. 2010 Aug 18;11:428. doi: 10.1186/1471-2105-11-428 (PMC2936399; doi:10.1186/1471-2105-11-428)
Supplement: Additional file 2 — Phylogenetic trees for all the datasets in Newick. Phylogenetic tree files for all families are presented in Newick format. For simulated dataset, there are 3 phylogenetic trees. For each protein dataset, there are 32 phylogenetic trees: 16 RCM trees and 16 MSA trees. All trees reflect only the tree topology (i.e., Branch lengths are discarded). [file 1471-2105-11-428-S2.XLS]

## Sheet: Simulated Dataset_Trees
Simulated dataset trees
True tree	((((8:0.0505263,9:0.0505263)N11:0.0207189,(3:0.0382384,6:0.0382384)N12:0.0330068)N13:0.217492,((10:0.129984,7:0.129984)N14:0.0806837,(4:0.0408894,(2:0.0115975,5:0.0115975)N15:0.0292919)N16:0.169779)N17:0.0780691)N18:0.021263,1:0.31)ROOT;
Bootstrap tree	((3:0.04527000,6:0.04307000)984:0.03803000,(8:0.06669000,9:0.05388000)994:0.03509000:0.24347000,((4:0.05331000,(5:0.00418000,2:0.01420000)999:0.03452000)1000:0.18376000,(7:0.13523000,10:0.14668000)1000:0.07607000)1000:0.11430000,1:0.38016000);
RCM tree	(((3,6),(8,9)),((4,(5,2)),(7,10)),1);

## Sheet: RCM_Trees
crotonases.20letter	(((20002012,20002015),((20002008,((20002011,20002017),(20002007,(20002006,20002001)))),((20002004,20002016),((20002014,(20002013,20002010)),((20002005,20002002),(20002003,20002009)))))),((((22002085,(22002010,22002012)),(22002009,(22002042,(22002004,(22002011,22002145))))),(((22002056,(22002069,(22002095,(22002008,22002005)))),((22002124,((22002098,(22002134,(22002055,22002100))),((22002105,22002…
crotonases.ml15	(((20002012,20002015),((20002008,((20002017,20002011),(20002007,(20002006,20002001)))),((20002016,20002004),((20002014,(20002010,20002013)),((20002002,20002005),(20002009,20002003)))))),((((22002056,((22002098,(22002134,(22002100,22002055))),(22002124,((22002075,22002105),(22002039,(22002144,22002108)))))),((22002095,(22002008,22002005)),(((22002009,22002042),(22002004,(22002145,22002011))),((220…
crotonases.ml10	((((15002001,(15002005,15002039)),(((15002036,15002010),(15002033,(15002012,15002013))),((15002015,15002002),((15002026,15002035),((15002019,(15002020,15002044)),(15002018,(15002016,(15002017,15002043)))))))),((15002014,(15002037,15002031)),(((15002038,(15002029,15002006)),((15002003,15002028),(15002004,15002041))),(15002040,((15002030,15002032),((15002024,15002034),((15002042,(15002009,(15002025…
crotonases.ml8	(((((20002012,20002015),((20002008,((20002017,20002011),(20002007,(20002006,20002001)))),((20002016,20002004),((20002014,(20002010,20002013)),((20002003,20002009),(20002002,20002005)))))),((22002095,(22002005,22002008)),((22002056,((22002085,(22002012,22002010)),(22002009,(22002042,(22002004,(22002145,22002011)))))),(22002069,((22002134,(22002100,22002055)),(22002098,(22002124,((22002075,22002105…
crotonases.ml4	(((24002001,(24002003,24002002)),((20002012,20002015),((20002008,((20002017,20002011),(20002007,(20002006,20002001)))),((20002016,20002004),((20002014,(20002010,20002013)),((20002002,20002005),(20002009,20002003))))))),((((22002085,(22002010,22002012)),(22002009,(22002042,(22002004,(22002145,22002011))))),((22002056,(22002124,((22002098,(22002134,(22002100,22002055))),((22002075,22002105),(220021…
crotonases.eb13	(((20002012,20002015),((20002008,((20002017,20002011),(20002007,(20002006,20002001)))),((20002016,20002004),((20002014,(20002010,20002013)),((20002002,20002005),(20002009,20002003)))))),((((22002085,(22002010,22002012)),(22002009,(22002042,(22002004,(22002145,22002011))))),(((22002095,(22002008,22002005)),(22002056,((22002098,(22002134,(22002100,22002055))),(22002124,((22002075,22002105),(2200214…
crotonases.eb11	(((20002012,20002015),((20002008,((20002017,20002011),(20002007,(20002006,20002001)))),((20002004,20002016),((20002014,(20002013,20002010)),((20002005,20002002),(20002003,20002009)))))),(((((22002085,(22002010,22002012)),(22002009,(22002042,(22002004,(22002145,22002011))))),((22002056,((22002098,(22002134,(22002100,22002055))),(22002124,((22002105,22002075),(22002039,(22002108,22002144)))))),(220…
crotonases.eb9	((((15002039,15002005),(((15002036,15002010),(15002033,(15002013,15002012))),((15002015,15002002),(15002026,(15002035,((15002019,(15002020,15002044)),(15002018,(15002016,(15002017,15002043))))))))),((((15002003,15002028),(15002041,15002004)),((15002014,(15002031,15002037)),(15002001,(15002038,(15002006,15002029))))),(15002040,(((15002024,15002034),(15002032,15002030)),((15002011,(15002027,(150020…
crotonases.eb8	((((((((((((25002016,((((25002086,((25002005,25002056),((25002004,25002055),25002108))),((25002006,25002007),25002091)),(((25002043,25002057),(25002081,(25002042,(25002062,25002041)))),25002061)),(25002028,25002027))),(25002026,25002058)),(((25002025,25002096),25002088),25002033)),(((25002080,25002008),25002064),25002100)),((((((25002090,((((((25002040,(25002017,25002019)),25002018),(25002079,250…
crotonases.eb5	((((((20002014,(20002010,20002013)),((20002003,20002009),(20002005,20002002))),(20002004,20002016)),(20002008,(((20002001,20002006),20002007),(20002011,20002017)))),(20002015,20002012)),((((22002009,(22002042,((22002011,22002145),22002004))),((22002012,22002010),22002085)),((22002095,(22002005,22002008)),((((((((22002075,22002105),((22002039,22002108),22002144)),((22002055,22002100),22002134)),22…
crotonases.hsdm17	(((20002015,20002012),((20002008,((20002017,20002011),(20002007,(20002001,20002006)))),((20002016,20002004),((20002014,(20002013,20002010)),((20002005,20002002),(20002009,20002003)))))),(((((22002085,(22002010,22002012)),(22002009,(22002042,(22002004,(22002145,22002011))))),((22002056,((22002098,(22002134,(22002100,22002055))),(22002124,((22002075,22002105),(22002039,(22002108,22002144)))))),(((2…
crotonases.sdm12	(((24002001,(24002002,24002003)),((20002012,20002015),((20002008,((20002017,20002011),(20002007,(20002006,20002001)))),((20002004,20002016),((20002014,(20002013,20002010)),((20002005,20002002),(20002003,20002009))))))),(((13002002,(13002016,13002003)),(((13002018,13002015),(13002014,(13002019,13002001))),(13002022,(((13002007,(13002004,13002005)),(13002008,(13002006,13002020))),((13002009,(130020…
crotonases.gbmr4	((((20002012,20002015),((20002008,((20002017,20002011),(20002007,(20002006,20002001)))),((20002016,20002004),((20002014,(20002010,20002013)),((20002002,20002005),(20002009,20002003)))))),((((22002134,(22002100,22002055)),(22002124,(22002098,((22002075,22002105),(22002144,(22002039,22002108)))))),((22002095,(22002008,22002005)),((22002056,(22002085,(22002010,22002012))),(((22002009,22002042),(2200…
crotonases.random4a	((((((20002004,20002016),((20002003,20002009),(20002002,20002005))),(20002014,(20002010,20002013))),(20002008,((20002007,(20002006,20002001)),(20002017,20002011)))),(20002012,20002015)),(((22002098,((22002039,(22002108,22002144)),(22002105,22002075))),((22002100,22002055),22002134)),(22002124,(((((((((22002025,22002024),22002153),((22002131,((22002031,22002032),22002065)),(((22002136,(((((2200208…
crotonases.random4b	(((((((((22002131,((22002032,22002031),22002065)),22002091),(((((((((22002122,22002081),(22002163,22002127)),(22002130,22002116)),22002033),22002079),(22002036,22002088)),22002136),(22002115,22002118)),(22002093,22002155))),22002029),((22002090,22002097),((22002010,22002012),22002085))),((((22002072,22002162),22002150),(((22002040,22002086),22002157),22002026)),((22002034,22002080),22002148))),((…
crotonases.random4c	(((((((20002012,20002015),((((20002009,((20002005,20002002),20002003)),(20002004,20002016)),(20002014,(20002010,20002013))),((((20002006,20002001),20002007),(20002017,20002011)),20002008))),(((22002042,((22002145,22002011),22002004)),22002148),((22002105,22002075),((22002144,22002108),22002039)))),((((((22002078,22002114),(22002113,22002071)),22002084),(((22002153,(22002025,22002024)),22002090),(…
racemases.20letter	(((111032,(111034,(111028,111035))),(((111030,111022),(111017,(111019,(111021,111018)))),(((111010,111029),(111026,(111027,((111002,111011),(111020,(111003,111012)))))),(((111007,(111008,111001)),(111015,(111016,111025))),(111033,((111004,(111006,(111005,111013))),((111014,111009),(111024,(111023,111031))))))))),(((134009,(134003,(134005,134008))),((134007,134010),(134004,(134006,(134001,134002))…
racemases.ml15	(((((134009,(134003,(134005,134008))),((134007,134010),(134004,(134006,(134002,134001))))),((118013,118003),(((118008,118012),(118006,(118005,118011))),(118010,((118015,118002),(118014,((118001,118009),(118007,118004)))))))),((111032,(111034,(111035,111028))),((111017,(111019,(111018,111021))),((111022,111030),((111033,((111004,(111006,(111005,111013))),((111009,111014),(111024,(111031,111023))))…
racemases.ml10	((((156003,(156001,156002)),((118003,118013),((118008,(118012,(118006,(118011,118005)))),(118010,(118014,((118015,118002),((118009,118001),(118004,118007)))))))),(((400002,(400003,400001)),((134009,(134003,(134008,134005))),((134007,134010),(134004,(134006,(134002,134001)))))),((111017,(111019,(111018,111021))),(111032,(((111034,(111028,111035)),(111026,(111027,((111002,111011),(111020,(111012,11…
racemases.ml8	((((134003,(134009,(134005,134008))),((134010,134007),(134004,(134006,(134002,134001))))),((400002,(400001,400003)),(((118008,(118012,(118006,(118005,118011)))),((118003,118013),(118010,(118014,((118015,118002),((118007,118004),(118001,118009))))))),((111032,((111034,(111035,111028)),(111026,(111027,((111011,111002),(111020,(111012,111003))))))),(((111030,111022),(111017,(111019,(111018,111021)))…
racemases.ml4	(((111034,(111035,111028)),(((111022,111030),(111017,(111019,(111021,111018)))),(111032,((111033,((111004,(111006,(111005,111013))),((111009,111014),(111024,(111023,111031))))),(((111016,(111015,111025)),(111007,(111008,111001))),((111010,111029),(111026,(111027,((111011,111002),(111020,(111003,111012))))))))))),(((((400002,(400001,400003)),((134003,(134009,(134005,134008))),((134010,134007),(134…
racemases.eb13	(((111017,(111019,(111021,111018))),((111034,(111028,111035)),(111032,(((111022,111030),((111029,111010),(111026,(111027,((111002,111011),(111020,(111012,111003))))))),(((111007,(111008,111001)),(111015,(111016,111025))),(111033,((111004,(111006,(111013,111005))),((111014,111009),(111024,(111031,111023)))))))))),((((400002,(400001,400003)),((134009,(134003,(134005,134008))),((134010,134007),(1340…
racemases.eb11	(((((400002,(400003,400001)),((134009,(134003,(134008,134005))),((134007,134010),(134004,(134001,(134006,134002)))))),((118003,118013),(((118012,118008),(118006,(118011,118005))),(118010,(118014,(118015,(118002,((118009,118001),(118004,118007))))))))),(111032,((111034,(111028,111035)),((111017,(111019,(111018,111021))),(((111022,111030),((111029,111010),(111026,(111027,((111002,111011),(111020,(1…
racemases.eb9	((((156003,(156002,156001)),(((800007,800009),(800003,(800008,800006))),(800014,((800013,(800001,800005)),(800010,(800012,(800002,(800004,800011)))))))),((300016,(300025,(300015,300017))),(300004,(300018,(300014,(300005,(((300009,300003),(300002,(300024,(300010,(300012,300023))))),(300007,(300006,((300022,(300027,(300019,300020))),((300026,300001),(300021,(300011,(300013,300008)))))))))))))),(((4…
racemases.eb8	(((((((((((300007,((300021,(300011,(300008,300013))),(((300027,(300019,300020)),300022),(300001,300026)))),300006),((300009,300003),((300024,(300010,(300023,300012))),300002))),300005),300014),300018),300004),(300016,(300025,(300015,300017)))),((((((((800011,800004),800002),800012),800010),((800005,800001),800013)),800014),(((800008,800006),800003),(800007,800009))),((156001,156002),156003))),(((…
racemases.eb5	(((((((((((300021,((300013,300008),300011)),((300022,(300027,(300020,300019))),(300026,300001))),300007),300006),(((((300012,300023),300010),300024),300002),(300003,300009))),300005),300014),300018),300004),(((300017,300015),300025),300016)),((((((((((800004,800011),(800002,800012)),(800001,800005)),800013),800014),800010),(((800008,800006),800003),(800009,800007))),(156003,(156001,156002))),((((…
racemases.hsdm17	(((400002,(400001,400003)),((((118013,118003),(((118008,118012),(118006,(118011,118005))),(118010,((118015,118002),(118014,((118004,118007),(118001,118009))))))),((156003,(156001,156002)),(((800007,800009),(800003,(800006,800008))),((800013,(800001,800005)),(800010,(800014,(800012,(800002,(800011,800004))))))))),(111032,((111034,(111035,111028)),((111017,(111019,(111018,111021))),((111030,111022)…
racemases.sdm12	((((400002,(400001,400003)),((118013,118003),(((118008,118012),(118006,(118011,118005))),(118010,((118015,118002),(118014,((118004,118007),(118001,118009)))))))),(((134009,(134003,(134005,134008))),((134010,134007),(134004,(134006,(134002,134001))))),(111032,((111017,(111019,(111018,111021))),((111030,111022),(((111034,(111035,111028)),(111026,(111027,((111011,111002),(111020,(111012,111003))))))…
racemases.gbmr4	(111030,(111022,((111017,(111019,(111018,111021))),(((111032,(111026,(111027,((111011,111002),(111020,(111012,111003)))))),(((111025,111015),(111016,(111007,(111008,111001)))),((111034,(111035,111028)),((111029,111010),(111033,((111014,111009),((111024,(111023,111031)),(111004,(111006,(111005,111013)))))))))),((((118013,118003),(118008,(118012,(118006,(118011,118005))))),((118015,118002),(118014,…
racemases.random4a	((((((((((800002,800012),(800011,800004)),(800013,(800001,800005))),800010),800014),((800003,(800006,800008)),(800009,800007))),(((((134008,134005),134003),134009),((134007,134010),(134004,((134001,134002),134006)))),((156001,156002),156003))),((((((((((300026,((300022,(300027,(300019,300020))),300001)),((300011,(300008,300013)),300021)),300007),300006),((300003,300009),((300024,((300012,300023),…
racemases.random4b	(((300016,300025),(300015,300017)),(300018,((((((((((((300027,(300019,300020)),300022),((300001,300026),(((300013,300008),300011),300021))),300006),300007),(((((300012,300023),300010),300024),300002),(300003,300009))),300014),300005),300004),((156002,156001),156003)),(((((((((((600034,((((600015,600033),600032),600035),600004)),600037),600016),(((600048,600062),(600003,600036)),600038)),((600030,…
racemases.random4c	((((((((((((300008,300013),300011),300021),(300026,300001)),(((300019,300020),300022),300027)),300007),300006),(((300024,((300023,300012),300010)),300002),(300003,300009))),300014),(300025,(300017,300015))),300016),(((300005,300004),300018),((400003,400001),(((((((((((600044,600057),((600018,600019),600064)),(((((600045,600027),(600056,600020)),600073),((((600054,600029),600002),600055),600053)),…
chelates.20letter	(((13306001,(13306002,13306003)),(((12706009,(12706008,(12706030,12706049))),(12706019,(12706047,((12706014,(12706050,12706033)),(12706039,(12706006,(12706055,12706020))))))),(((13606001,((13606002,13606005),(13606004,(13606006,13606003)))),((12706060,(12706062,(12706061,(12706045,(12706053,12706013))))),((12706059,(12706063,12706004)),((12706067,12706041),((12706052,12706005),((12706034,12706064…
chelates.ml15	((((((11106004,11106017),(11106002,11106012)),((11106011,(11106015,(11106018,(11106014,11106013)))),(11106006,((11106005,11106010),((11106009,(11106008,11106003)),(11106016,(11106007,11106001))))))),(((12106006,12106008),((12106001,12106007),((12106009,12106005),(12106003,(12106002,12106004))))),((13806004,(13806002,(13806001,13806003))),((12906002,(12906004,(12906003,12906001))),((13706005,(1370…
chelates.ml10	(((12006003,(12006001,12006002)),(((13606001,(13606002,(13606005,(13606004,(13606006,13606003))))),((12706060,(12706062,(12706061,(12706045,(12706053,12706013))))),((12706059,(12706004,12706063)),((12706067,12706041),((12706005,12706052),((12706034,12706064),((12706028,12706069),((12706021,12706026),(12706017,12706002))))))))),(((12706009,(12706030,12706049)),((12706008,12706019),(12706047,((1270…
chelates.ml8	(((13306001,(13306003,13306002)),(((12706029,(12706022,12706018)),(12706042,(12706048,((12706054,(12706036,((12706037,12706051),(12706046,(12706068,(12706001,12706044)))))),(((12706065,12706056),(12706025,(12706015,12706043))),(((12706057,12706016),(12706023,12706058)),((12706038,((12706031,12706040),(12706012,12706032))),((12706035,(12706010,12706003)),(12706027,(12706024,(12706066,(12706011,(12…
chelates.ml4	(((12206003,(13306001,(13306003,13306002))),((13606001,(13606005,(13606002,(13606004,(13606003,13606006))))),(((12706060,(12706062,(12706061,(12706045,(12706013,12706053))))),((12706029,(12706022,12706018)),((12706059,(12706063,12706004)),((12706067,12706041),((12706005,12706052),((12706034,12706064),((12706069,12706028),((12706017,12706002),(12706026,12706021))))))))),((((12706030,12706049),(127…
chelates.eb13	((((12706029,(12706018,12706022)),((12706048,12706042),((12706054,(12706036,((12706051,12706037),(12706046,(12706001,(12706068,12706044)))))),(((12706058,12706023),(12706057,12706016)),(12706025,((12706038,(12706056,12706065)),((12706015,12706043),(((12706031,12706040),(12706012,12706032)),((12706035,(12706003,12706010)),(12706027,(12706024,(12706066,(12706011,(12706070,12706007)))))))))))))),(((…
chelates.eb11	((((12706029,(12706018,12706022)),((12706048,12706042),((((12706023,12706058),(12706057,12706016)),(12706054,(12706036,((12706037,12706051),(12706046,(12706001,(12706068,12706044))))))),(12706025,((12706038,(12706056,12706065)),((12706015,12706043),(((12706040,12706031),(12706032,12706012)),((12706035,(12706010,12706003)),(12706027,(12706024,(12706066,(12706011,(12706007,12706070))))))))))))),(((…
chelates.eb9	((((13606001,((13606002,13606005),(13606004,(13606003,13606006)))),((12706060,(12706062,(12706061,(12706045,(12706013,12706053))))),((12706059,(12706004,12706063)),((12706067,12706041),((12706052,12706005),((12706064,12706034),((12706028,12706069),((12706017,12706002),(12706021,12706026))))))))),((((12706009,12706008),(12706030,12706049)),(12706047,(12706019,((12706050,12706033),(12706014,(127060…
chelates.eb8	((((((((12706045,(12706053,12706013)),12706061),12706062),12706060),(((((((12706002,12706017),(12706021,12706026)),(12706069,12706028)),(12706034,12706064)),(12706005,12706052)),(12706067,12706041)),((12706063,12706004),12706059))),(((((12706025,(12706038,(12706056,12706065))),((((((12706024,((12706011,(12706007,12706070)),12706066)),12706027),((12706010,12706003),12706035)),((12706057,12706016),…
chelates.eb5	((((((((((12706055,12706020),12706006),12706039),12706014),(12706033,12706050)),12706019),12706047),(12706009,((12706030,12706049),12706008))),((12706062,(12706061,(12706045,(12706053,12706013)))),12706060)),((((((13606006,13606003),13606002),(13606005,13606004)),13606001),(((((((12306004,12306002),12306001),12306005),((12306007,12306006),(12306009,12306008))),12306003),(((12406003,12406002),((12…
chelates.hsdm17	(((12006003,(12006001,12006002)),((((11106015,((11106017,11106004),(11106002,11106012))),((11106011,(11106018,(11106013,11106014))),(11106006,((11106010,11106005),((11106016,(11106001,11106007)),(11106009,(11106008,11106003))))))),(((12106001,12106007),((12106003,(12106004,12106002)),((12106005,12106009),(12106006,12106008)))),((13806004,(13806002,(13806003,13806001))),((12906002,(12906004,(12906…
chelates.sdm12	(((12006003,(12006002,12006001)),((((12706049,12706030),(12706009,12706008)),(12706047,(12706019,((12706033,12706050),(12706014,(12706039,(12706006,(12706055,12706020)))))))),((13606001,((13606002,13606005),(13606004,(13606006,13606003)))),(((12706060,(12706062,(12706061,(12706045,(12706013,12706053))))),((12706059,(12706004,12706063)),((12706041,12706067),((12706052,12706005),((12706064,12706034…
chelates.gbmr4	(((12006003,(12006002,12006001)),(((13606001,(13606002,(13606005,(13606004,(13606003,13606006))))),((12706060,(12706062,(12706061,(12706045,(12706053,12706013))))),((12706059,(12706063,12706004)),((12706067,12706041),((12706005,12706052),((12706064,12706034),((12706028,12706069),((12706002,12706017),(12706021,12706026))))))))),(((12706019,(12706009,(12706008,(12706030,12706049)))),(12706047,((127…
chelates.random4a	((((((((12506025,11906003),(11906001,11906002)),11906005),(((12506008,12506001),(12506002,12506009)),12506003)),(((13106002,11906007),(13106001,13106003)),(((12506022,12506005),12506017),((12506012,12506013),(((12506004,12506006),12506014),12506015))))),((12006001,12006002),12006003)),(((12306005,((12306004,12306002),12306001)),(12506018,((12306006,12306007),(12306009,12306008)))),((((13606001,((…
chelates.random4b	(((((12706018,12706022),12706029),((((((12706028,12706069),((12706017,12706002),(12706026,12706021))),(12706034,12706064)),(12706052,12706005)),(12706067,12706041)),((12706063,12706004),12706059))),((((((((12706055,12706020),(12706006,12706039)),12706014),(12706033,12706050)),12706019),12706047),(12706009,((12706030,12706049),12706008))),12706042)),((((13606001,(((13606005,(13606003,13606006)),13…
chelates.random4c	(((((((12306004,12306002),12306001),12306003),(((12306007,12306006),(12306009,12306008)),12306005)),((((13306002,13306003),12206003),((12506018,12506011),12506026)),((12706048,12506024),(12506007,((12406001,12406004),12506021))))),(((((((((12706031,12706040),(12706012,12706032)),((((12706010,12706003),12706035),(((((12706007,12706070),12706011),12706066),12706024),12706027)),12706025)),12706038),…
dehalogenases.20letter	((43003001,(44003019,(46003013,46003016))),((44003004,44003014),((40003001,(40003002,40003003)),(29003019,(((35003001,(35003012,35003006)),((39003002,36003010),((39003009,39003008),((39003003,39003006),(39003005,(39003004,(39003007,(39003001,39003010)))))))),((28003002,(28003003,28003001)),((((43003011,43003012),(43003005,((43003002,(43003003,43003006)),(43003013,((43003007,43003004),(43003010,(4…
dehalogenases.ml15	(((44003004,44003014),((40003001,(40003003,40003002)),(43003001,(44003019,(46003016,46003013))))),((44003005,(((44003017,44003010),(44003013,(44003015,44003002))),(44003011,((44003018,44003003),(44003012,((44003009,44003006),(44003020,(44003016,(44003008,(44003001,44003007)))))))))),(((43003012,43003011),(43003005,((43003002,(43003006,43003003)),(43003013,((43003004,43003007),(43003010,(43003009,…
dehalogenases.ml10	(((35003001,(35003006,35003012)),((40003001,(40003003,40003002)),(44003014,(44003004,(43003001,(44003019,(46003016,46003013))))))),(((28003002,(28003003,28003001)),((43003011,43003012),((43003002,(43003006,43003003)),(43003005,((43003010,(43003009,43003008)),(43003013,(43003004,43003007))))))),((39003002,((39003009,39003008),((39003003,39003006),(39003004,(39003005,(39003007,(39003010,39003001)))…
dehalogenases.ml8	(((((35003001,(35003006,35003012)),(36003010,((40003001,(40003003,40003002)),(44003004,(43003001,(44003019,(46003016,46003013))))))),((28003002,(28003003,28003001)),((43003011,43003012),((43003002,(43003006,43003003)),(43003005,((43003010,(43003009,43003008)),(43003013,(43003004,43003007)))))))),((39003002,((39003009,39003008),((39003003,39003006),(39003004,(39003005,(39003007,(39003010,39003001)…
dehalogenases.ml4	(((40003001,(40003003,40003002)),((35003006,35003012),(43003001,(44003019,(46003016,46003013))))),(36003010,(((39003002,((39003003,39003006),(39003008,(39003009,(39003004,(39003005,(39003007,(39003001,39003010)))))))),((43003012,43003011),(43003005,(43003013,((43003010,(43003009,43003008)),(43003002,((43003004,43003007),(43003003,43003006)))))))),(((28003002,(28003001,28003003)),(35003001,((45003…
dehalogenases.eb13	(((44003014,44003004),(43003001,(44003019,(46003016,46003013)))),((40003001,(40003003,40003002)),((35003001,(35003006,35003012)),((29003019,36003010),((28003002,(28003003,28003001)),((39003002,((39003009,39003008),((39003003,39003006),(39003005,(39003004,(39003007,(39003010,39003001))))))),(((42003003,(42003001,(42003004,42003002))),((43003011,43003012),(43003005,((43003002,(43003006,43003003)),(…
dehalogenases.eb11	((43003001,(44003019,(46003016,46003013))),((44003004,44003014),((40003001,(40003002,40003003)),((35003001,(35003006,35003012)),(((29003019,36003010),(28003002,(28003003,28003001))),((39003002,((39003009,39003008),((39003003,39003006),(39003005,(39003004,(39003007,(39003010,39003001))))))),(((42003003,(42003001,(42003002,42003004))),((43003012,43003011),(43003005,((43003002,(43003003,43003006)),(…
dehalogenases.eb9	((((35003006,35003012),(40003001,(40003003,40003002))),((44003004,44003014),(43003001,(44003019,(46003016,46003013))))),(35003001,((((43003012,43003011),(43003005,((43003002,(43003006,43003003)),(43003013,((43003004,43003007),(43003010,(43003009,43003008))))))),((36003010,(28003002,(28003001,28003003))),(39003002,(39003009,(39003008,((39003006,39003003),(39003005,(39003004,(39003007,(39003001,390…
dehalogenases.eb8	((((44003014,44003004),((44003019,(46003013,46003016)),43003001)),(((40003002,40003003),40003001),(35003006,35003012))),(35003001,(36003010,(((((((((((44003008,44003001),(44003007,44003016)),44003018),(44003020,(44003006,44003009))),((44003017,44003010),44003013)),(((44003015,44003002),44003011),44003005)),(44003003,44003012)),((((((45003005,(45003006,45003018)),(45003012,(45003009,45003008))),((…
dehalogenases.eb5	((((43003001,(44003019,(46003013,46003016))),44003004),44003014),(((((28003002,(28003001,28003003)),36003010),((((((((39003001,39003010),39003007),39003004),39003005),(39003006,39003003)),(39003008,39003009)),39003002),((((((((38003008,38003007),38003005),((38003001,38003006),38003003)),(38003009,38003004)),38003002),(45003014,45003013)),(((((29003007,(((((29003050,(((((29003003,29003018),2900300…
dehalogenases.hsdm17	(((44003014,44003004),((40003001,(40003003,40003002)),(43003001,(44003019,(46003016,46003013))))),((36003010,(35003001,(35003006,35003012))),((39003002,((39003009,39003008),((39003003,39003006),(39003005,(39003004,(39003007,(39003010,39003001))))))),((28003002,(28003003,28003001)),((43003012,(43003011,(43003005,((43003002,(43003006,43003003)),(43003013,((43003004,43003007),(43003010,(43003009,430…
dehalogenases.sdm12	(((40003001,(40003003,40003002)),(43003001,((44003004,44003014),(44003019,(46003013,46003016))))),(36003010,(((43003012,43003011),(43003005,((43003002,(43003003,43003006)),(43003013,((43003007,43003004),(43003010,(43003009,43003008))))))),((28003002,(28003001,28003003)),((39003002,((39003008,39003009),((39003006,39003003),(39003004,(39003005,(39003007,(39003010,39003001))))))),((((38003002,((3800…
dehalogenases.gbmr4	(((44003014,44003004),((40003001,(40003003,40003002)),(43003001,(44003019,(46003016,46003013))))),((44003015,(((44003017,44003010),(44003013,44003011)),(44003005,(44003012,((44003002,(44003006,44003009)),(44003003,(44003018,(44003020,((44003016,44003008),(44003007,44003001)))))))))),((36003010,((39003003,39003006),((39003009,39003008),(39003005,(39003004,(39003010,(39003007,39003001))))))),((((43…
dehalogenases.random4a	((((40003002,40003003),40003001),((((46003016,46003013),44003019),43003001),44003004)),(44003014,((35003006,35003012),(((36003010,29003019),(39003006,39003003)),(((28003002,(28003001,28003003)),(((39003005,((39003007,(39003010,39003001)),39003004)),43003011),((((((((((((29003002,29003012),(29003014,29003013)),((((29003028,29003036),29003024),((29003015,29003048),(29003045,29003025))),(29003004,29…
dehalogenases.random4b	(((44003014,((((46003013,46003016),44003019),43003001),(40003001,(40003002,40003003)))),(29003019,44003004)),((35003006,35003012),(((((((((29003028,(29003024,29003036)),(29003015,29003048)),(29003025,29003045)),29003004),((29003040,(29003041,29003020)),29003027)),(((((((((((46003010,((46003021,46003007),46003020)),46003018),46003002),((46003004,46003012),46003006)),((45003005,46003014),((46003011…
dehalogenases.random4c	((43003001,((46003013,46003016),44003019)),((35003006,35003012),(44003004,(((40003003,40003002),40003001),(44003014,((((((38003007,38003008),38003005),((38003001,38003006),38003003)),((29003026,29003034),29003009)),(((28003002,(28003001,28003003)),(38003002,39003009)),((((((((39003010,39003001),39003007),39003004),39003005),(36003010,((39003006,39003003),29003032))),(((31003001,31003003),29003017…
acgccyclases.20letter	((ACYC33,((ACYC32,(ACYC31,(ACYC30,ACYC29))),((ACYC18,(ACYC17,ACYC16)),((ACYC28,((ACYC27,(ACYC26,ACYC25)),((ACYC21,(ACYC20,ACYC19)),(ACYC24,(ACYC22,ACYC23))))),((ACYC15,(ACYC14,ACYC13)),((ACYC3,(ACYC2,ACYC1)),(((ACYC10,ACYC9),(ACYC12,ACYC11)),(ACYC8,((ACYC4,ACYC5),(ACYC6,ACYC7)))))))))),((GCYC32,((GCYC34,GCYC33),((GCYC30,(GCYC31,(GCYC29,GCYC28))),((GCYC40,GCYC41),(GCYC39,((GCYC37,GCYC38),(GCYC35,G…
acgccyclases.ml15	((ACYC33,((ACYC32,(ACYC31,(ACYC29,ACYC30))),((ACYC28,((ACYC24,(ACYC23,ACYC22)),((ACYC21,(ACYC19,ACYC20)),(ACYC27,(ACYC25,ACYC26))))),((ACYC18,(ACYC16,ACYC17)),((ACYC15,(ACYC13,ACYC14)),((ACYC3,(ACYC2,ACYC1)),(((ACYC11,ACYC12),(ACYC10,ACYC9)),(ACYC8,((ACYC5,ACYC4),(ACYC6,ACYC7)))))))))),(GCYC42,((GCYC32,((GCYC34,GCYC33),((GCYC30,(GCYC31,(GCYC28,GCYC29))),((GCYC41,GCYC40),(GCYC39,((GCYC38,GCYC37),(…
acgccyclases.ml10	((ACYC33,((ACYC32,(ACYC31,(ACYC29,ACYC30))),((ACYC28,((ACYC27,(ACYC26,ACYC25)),((ACYC24,(ACYC22,ACYC23)),(ACYC21,(ACYC19,ACYC20))))),((ACYC18,(ACYC16,ACYC17)),((ACYC15,(ACYC14,ACYC13)),((ACYC3,(ACYC2,ACYC1)),(((ACYC12,ACYC11),(ACYC10,ACYC9)),(ACYC8,((ACYC4,ACYC5),(ACYC7,ACYC6)))))))))),((GCYC32,(((GCYC34,GCYC33),(GCYC30,(GCYC31,(GCYC29,GCYC28)))),((GCYC40,GCYC41),(GCYC39,((GCYC35,GCYC36),(GCYC37,…
acgccyclases.ml8	((ACYC33,((ACYC32,(ACYC31,(ACYC30,ACYC29))),((ACYC28,((ACYC27,(ACYC25,ACYC26)),((ACYC21,(ACYC20,ACYC19)),(ACYC24,(ACYC23,ACYC22))))),((ACYC18,(ACYC16,ACYC17)),((ACYC15,(ACYC14,ACYC13)),((ACYC3,(ACYC1,ACYC2)),(((ACYC12,ACYC11),(ACYC10,ACYC9)),(ACYC8,((ACYC7,ACYC6),(ACYC4,ACYC5)))))))))),(GCYC42,((GCYC32,(((GCYC34,GCYC33),(GCYC30,(GCYC31,(GCYC28,GCYC29)))),((GCYC40,GCYC41),(GCYC39,((GCYC38,GCYC37),…
acgccyclases.ml4	((ACYC33,((ACYC32,(ACYC31,(ACYC30,ACYC29))),((ACYC18,(ACYC16,ACYC17)),((ACYC28,((ACYC24,(ACYC23,ACYC22)),((ACYC27,(ACYC25,ACYC26)),(ACYC21,(ACYC20,ACYC19))))),((ACYC15,(ACYC14,ACYC13)),((ACYC3,(ACYC1,ACYC2)),(((ACYC12,ACYC11),(ACYC10,ACYC9)),(ACYC8,(ACYC5,(ACYC4,(ACYC7,ACYC6))))))))))),((GCYC42,(GCYC32,(((GCYC34,GCYC33),(GCYC31,(GCYC30,(GCYC28,GCYC29)))),((GCYC40,GCYC41),(GCYC39,((GCYC38,GCYC37),…
acgccyclases.eb13	((ACYC33,((ACYC32,(ACYC31,(ACYC29,ACYC30))),((ACYC18,(ACYC16,ACYC17)),((ACYC28,((ACYC27,(ACYC26,ACYC25)),((ACYC24,(ACYC22,ACYC23)),(ACYC21,(ACYC19,ACYC20))))),((ACYC15,(ACYC14,ACYC13)),((ACYC3,(ACYC2,ACYC1)),(((ACYC12,ACYC11),(ACYC10,ACYC9)),(ACYC8,((ACYC4,ACYC5),(ACYC7,ACYC6)))))))))),(GCYC42,((GCYC32,(((GCYC34,GCYC33),(GCYC30,(GCYC28,(GCYC31,GCYC29)))),((GCYC40,GCYC41),(GCYC39,((GCYC35,GCYC36),…
acgccyclases.eb11	((ACYC33,((ACYC32,(ACYC31,(ACYC29,ACYC30))),((ACYC18,(ACYC16,ACYC17)),((ACYC28,((ACYC27,(ACYC26,ACYC25)),((ACYC21,(ACYC19,ACYC20)),(ACYC24,(ACYC22,ACYC23))))),((ACYC15,(ACYC14,ACYC13)),((ACYC3,(ACYC2,ACYC1)),(((ACYC12,ACYC11),(ACYC9,ACYC10)),(ACYC8,((ACYC4,ACYC5),(ACYC7,ACYC6)))))))))),((GCYC32,(((GCYC33,GCYC34),(GCYC30,(GCYC31,(GCYC28,GCYC29)))),((GCYC41,GCYC40),(GCYC39,((GCYC35,GCYC36),(GCYC38,…
acgccyclases.eb9	((ACYC33,((ACYC32,(ACYC31,(ACYC30,ACYC29))),((ACYC18,(ACYC16,ACYC17)),((ACYC28,((ACYC27,(ACYC25,ACYC26)),((ACYC21,(ACYC20,ACYC19)),(ACYC24,(ACYC23,ACYC22))))),((ACYC15,(ACYC14,ACYC13)),((ACYC3,(ACYC1,ACYC2)),(((ACYC12,ACYC11),(ACYC10,ACYC9)),(ACYC8,((ACYC7,ACYC6),(ACYC4,ACYC5)))))))))),((GCYC32,(((GCYC34,GCYC33),(GCYC30,(GCYC31,(GCYC28,GCYC29)))),((GCYC40,GCYC41),(GCYC39,((GCYC38,GCYC37),(GCYC35,…
acgccyclases.eb8	(ACYC33,(((GCYC42,(GCYC9,((((GCYC23,GCYC24),(GCYC25,GCYC26)),GCYC27),((((GCYC8,(GCYC7,((GCYC5,GCYC4),GCYC6))),(GCYC3,(GCYC1,GCYC2))),GCYC10),(((((GCYC17,GCYC16),((GCYC13,GCYC14),GCYC15)),(((GCYC20,GCYC21),GCYC19),GCYC18)),GCYC22),(GCYC11,GCYC12)))))),((((((GCYC37,GCYC38),(GCYC35,GCYC36)),GCYC39),(GCYC41,GCYC40)),((((GCYC29,GCYC28),GCYC31),GCYC30),(GCYC34,GCYC33))),GCYC32)),((((((((ACYC20,ACYC19),…
acgccyclases.eb5	(ACYC33,((GCYC42,((((((GCYC24,GCYC23),(GCYC25,GCYC26)),GCYC27),((GCYC11,GCYC12),(((((GCYC21,GCYC20),GCYC19),GCYC18),(((GCYC13,GCYC14),(GCYC17,GCYC16)),GCYC15)),GCYC22))),((GCYC10,(((GCYC1,GCYC2),GCYC3),((((GCYC4,GCYC5),GCYC6),GCYC7),GCYC8))),GCYC9)),((((GCYC33,GCYC34),(((GCYC29,GCYC31),GCYC28),GCYC30)),((((GCYC37,GCYC38),(GCYC36,GCYC35)),GCYC39),(GCYC41,GCYC40))),GCYC32))),(((((((ACYC27,(ACYC26,A…
acgccyclases.hsdm17	((ACYC33,((ACYC32,(ACYC31,(ACYC29,ACYC30))),((ACYC18,(ACYC16,ACYC17)),((ACYC28,((ACYC27,(ACYC26,ACYC25)),((ACYC24,(ACYC22,ACYC23)),(ACYC21,(ACYC19,ACYC20))))),((ACYC15,(ACYC14,ACYC13)),((ACYC3,(ACYC2,ACYC1)),(((ACYC12,ACYC11),(ACYC10,ACYC9)),(ACYC8,((ACYC4,ACYC5),(ACYC7,ACYC6)))))))))),(GCYC42,((GCYC32,((GCYC34,GCYC33),((GCYC30,(GCYC31,(GCYC29,GCYC28))),((GCYC40,GCYC41),(GCYC39,((GCYC35,GCYC36),(…
acgccyclases.sdm12	((ACYC33,((ACYC32,(ACYC31,(ACYC30,ACYC29))),((ACYC28,((ACYC27,(ACYC25,ACYC26)),((ACYC21,(ACYC20,ACYC19)),(ACYC24,(ACYC23,ACYC22))))),((ACYC18,(ACYC16,ACYC17)),((ACYC15,(ACYC14,ACYC13)),((ACYC3,(ACYC1,ACYC2)),(((ACYC12,ACYC11),(ACYC10,ACYC9)),(ACYC8,((ACYC7,ACYC6),(ACYC4,ACYC5)))))))))),((GCYC32,((GCYC34,GCYC33),((GCYC30,(GCYC31,(GCYC28,GCYC29))),((GCYC40,GCYC41),(GCYC39,((GCYC38,GCYC37),(GCYC35,G…
acgccyclases.gbmr4	((ACYC33,((ACYC32,(ACYC31,(ACYC29,ACYC30))),((ACYC18,(ACYC16,ACYC17)),((ACYC28,((ACYC24,(ACYC22,ACYC23)),((ACYC21,(ACYC19,ACYC20)),(ACYC25,(ACYC26,ACYC27))))),(((ACYC15,(ACYC14,ACYC13)),(ACYC3,(ACYC2,ACYC1))),(((ACYC12,ACYC11),(ACYC10,ACYC9)),(ACYC8,((ACYC4,ACYC5),(ACYC7,ACYC6))))))))),((GCYC32,(((GCYC34,GCYC33),(GCYC31,(GCYC28,(GCYC29,GCYC30)))),((GCYC40,GCYC41),(GCYC39,((GCYC35,GCYC36),(GCYC37,…
acgccyclases.random4a	(((ACYC32,((ACYC29,ACYC30),ACYC31)),ACYC33),(((GCYC10,GCYC42),(((((((((GCYC14,GCYC13),(GCYC17,GCYC16)),GCYC15),((GCYC21,GCYC20),(GCYC19,GCYC18))),GCYC22),(((GCYC24,GCYC23),(GCYC25,GCYC26)),GCYC27)),((GCYC3,(GCYC2,GCYC1)),((((GCYC5,GCYC4),GCYC6),GCYC7),GCYC8))),(GCYC12,GCYC11)),((GCYC9,(GCYC32,(GCYC34,GCYC33))),(((GCYC30,(GCYC31,GCYC29)),GCYC28),((((GCYC36,GCYC35),(GCYC38,GCYC37)),GCYC39),(GCYC41,…
acgccyclases.random4b	((GCYC42,(GCYC10,(((((((GCYC6,GCYC7),(GCYC4,GCYC5)),GCYC8),(GCYC3,(GCYC1,GCYC2))),((((((GCYC16,GCYC17),(GCYC13,GCYC14)),GCYC15),((GCYC18,GCYC19),(GCYC21,GCYC20))),GCYC22),(GCYC11,GCYC12))),((((GCYC25,GCYC26),(GCYC23,GCYC24)),GCYC27),(GCYC32,GCYC9))),(((GCYC33,GCYC34),((GCYC30,(GCYC31,GCYC29)),GCYC28)),((((GCYC37,GCYC38),(GCYC36,GCYC35)),GCYC39),(GCYC40,GCYC41)))))),((((((((ACYC20,ACYC19),ACYC21),…
acgccyclases.random4c	(((((((((GCYC37,GCYC38),(GCYC36,GCYC35)),GCYC39),(GCYC41,GCYC40)),((GCYC30,(GCYC29,GCYC28)),GCYC31)),(GCYC33,GCYC34)),((((GCYC26,GCYC25),(GCYC23,GCYC24)),GCYC27),((((((GCYC13,GCYC14),GCYC15),(GCYC17,GCYC16)),((GCYC20,GCYC21),(GCYC18,GCYC19))),GCYC22),(GCYC12,GCYC11)))),(GCYC32,(((((((GCYC5,GCYC4),GCYC6),GCYC7),GCYC8),(GCYC3,(GCYC2,GCYC1))),GCYC10),GCYC9))),((((((((ACYC3,ACYC1),ACYC2),(((ACYC10,AC…
acyltransferases.20letter	(((22220080,(22220079,(22220077,22220078))),((22220081,22220082),(22220085,(22220084,22220083)))),((22220086,(22220093,((22220090,22220091),(((22220095,33330014),(22220094,(33330013,(33330012,(33330008,((33330010,33330009),((33330006,33330007),(33330011,(33330005,((33330003,33330004),(33330002,33330001))))))))))),(((33330061,33330060),(33330058,33330059)),((((33330046,(33330074,33330073)),((33330…
acyltransferases.ml15	((22220086,(22220093,(22220090,((22220091,33330014),((22220094,(22220095,(33330012,(33330013,(((33330009,33330010),(33330007,33330011)),(33330008,(33330006,(33330005,((33330002,33330001),(33330003,33330004)))))))))),(((33330075,(33330077,(33330078,33330076))),((33330072,((33330059,33330058),(33330060,33330061))),((33330069,(33330070,33330071)),((33330047,33330048),((33330019,((33330015,33330016),…
acyltransferases.ml10	((22220093,((22220091,22220090),(33330014,((22220095,(22220094,(33330012,((33330013,33330009),(((33330001,33330002),(33330004,33330003)),((33330005,33330008),(33330006,(33330007,(33330010,33330011))))))))),(((33330072,(33330069,(33330071,33330070))),((33330061,33330060),(33330059,33330058))),(((33330075,(33330077,(33330078,33330076))),((33330066,33330065),((33330073,33330074),(33330067,33330068))…
acyltransferases.ml8	((22220093,((22220091,22220090),(33330014,((22220095,(22220094,((33330012,33330009),(33330013,(33330008,((33330005,(33330006,33330007)),((33330010,33330011),((33330003,33330004),(33330001,33330002))))))))),(((33330058,33330059),(33330060,33330061)),(((33330075,(33330077,(33330078,33330076))),(33330072,((33330068,33330067),(33330069,(33330071,33330070))))),((((33330065,33330066),(33330046,(3333007…
acyltransferases.ml4	(((22220093,(22220095,(22220094,((33330012,33330013),((33330008,(33330001,(33330002,(33330003,33330004)))),(33330009,(33330005,(33330007,(33330011,(33330006,33330010)))))))))),((22220090,22220091),(33330014,((((33330057,(33330064,(33330063,33330062))),((33330076,33330078),(33330077,33330075))),((33330025,(33330022,((33330021,33330020),(33330024,33330023)))),((33330074,33330073),((33330066,3333006…
acyltransferases.eb13	((22220093,((22220091,22220090),(33330014,(22220095,((22220094,(33330012,(33330013,((33330008,((33330001,33330002),(33330003,33330004))),(33330009,((33330010,33330011),(33330007,(33330006,33330005)))))))),((((33330060,33330061),(33330059,33330058)),(33330072,(33330069,(33330070,33330071)))),(((33330075,(33330077,(33330078,33330076))),(((33330068,33330067),(33330066,33330065)),((33330046,(33330073…
acyltransferases.eb11	((22220093,(33330014,((22220091,22220090),((22220095,(22220094,(33330013,(33330012,(33330008,((33330009,((33330001,33330002),(33330003,33330004))),((33330011,33330010),(33330007,(33330005,33330006))))))))),((((33330060,33330061),(33330058,33330059)),(33330072,(33330069,(33330071,33330070)))),(((33330075,(33330077,(33330078,33330076))),(((33330066,33330065),(33330067,33330068)),((33330046,(3333007…
acyltransferases.eb9	((33330014,(22220093,((22220090,22220091),((22220095,((33330013,22220094),(33330012,(33330008,((33330009,((33330003,33330004),(33330001,33330002))),((33330007,33330011),(33330005,(33330010,33330006)))))))),((33330072,((33330060,33330061),(33330059,33330058))),((((33330069,(33330070,33330071)),((33330047,33330048),(33330025,((33330020,33330021),(33330022,(33330023,33330024)))))),((33330075,(333300…
acyltransferases.eb8	(((((22220084,22220083),22220085),(22220081,22220082)),((22220080,(22220079,(22220078,22220077))),(22220058,((((22220087,22220088),((((22220099,22220096),22220092),(22220097,22220098)),22220089)),((22220052,(22220051,22220050)),22220053)),((((22220075,22220076),22220067),(((((((22220062,(22220059,22220060)),22220061),22220063),22220064),22220065),22220066),(((((22220070,(22220068,22220069)),22220…
acyltransferases.eb5	((((33330014,22220075),((((((((22220060,22220059),22220062),22220061),22220063),22220064),22220065),22220066),22220076)),((((((22220070,((22220069,22220068),22220072)),22220071),22220073),22220074),22220067),((((((22220024,22220023),(22220003,22220004)),(((((22220031,(22220030,22220029)),(((((((22220015,(22220013,22220012)),22220014),(((22220020,22220019),22220021),22220022)),(((22220010,22220009…
acyltransferases.hsdm17	((22220093,((22220090,22220091),(33330014,((22220094,(22220095,(33330012,(((33330010,33330009),(33330013,33330007)),((33330008,(33330005,33330006)),(33330011,((33330002,33330001),(33330003,33330004)))))))),((33330072,((33330060,33330061),(33330058,33330059))),((((33330075,(33330077,(33330076,33330078))),((33330046,(33330074,33330073)),((33330066,33330065),(33330068,33330067)))),(((33330048,333300…
acyltransferases.sdm12	(((22220090,22220091),(33330014,((22220093,(22220094,(22220095,(33330012,(33330013,((33330009,(33330007,(33330011,33330010))),(33330008,((33330006,33330005),((33330001,33330002),(33330003,33330004)))))))))),((((33330061,33330060),(33330059,33330058)),(33330072,(33330069,(33330070,33330071)))),(((33330048,33330047),(33330025,((33330023,33330022),(33330020,(33330021,33330024))))),(((33330075,(33330…
acyltransferases.gbmr4	((22220058,(((22220048,(22220047,22220046)),((22220057,22220092),((22220053,(22220050,(22220052,22220051))),(22220089,((22220097,(22220098,22220099)),(22220096,(22220087,22220088))))))),(22220044,(((22220041,(22220045,22220054)),(22220038,((22220076,22220075),(22220067,(22220066,(22220065,(22220064,(22220063,((22220061,22220062),(22220060,22220059)))))))))),(((22220035,22220034),(22220055,((22220…
acyltransferases.random4a	(((22220093,22220058),((22220081,22220082),(22220084,(22220085,22220083)))),((((((((((22220060,22220059),22220062),22220061),22220063),22220064),22220065),22220066),((33330014,(22220088,22220087)),(((22220074,((22220071,((22220072,(22220069,22220068)),22220070)),22220073)),22220067),22220056))),((((((22220048,(22220046,22220047)),22220041),22220038),((((((((22220027,(22220026,22220025)),22220028)…
acyltransferases.random4b	(((((22220077,22220078),22220079),22220080),((22220081,22220082),(22220085,(22220083,22220084)))),(22220091,(((((22220056,22220038),33330014),((22220097,(((22220098,22220089),22220099),(22220096,22220092))),(22220087,22220088))),(((((((((33330008,33330005),(33330006,33330007)),((33330011,33330010),((33330003,33330004),(33330001,33330002)))),33330012),33330013),(33330009,22220095)),22220094),(((((…
acyltransferases.random4c	(((((22220096,22220099),(((22220089,22220098),22220097),22220092)),((22220087,22220088),(22220052,(22220053,(22220051,22220050))))),((((((((22220063,((22220062,22220061),(22220060,22220059))),22220064),22220065),22220066),(((((22220068,22220069),22220072),(22220070,22220071)),22220073),22220074)),22220067),((((((((22220003,22220004),(22220002,22220001)),(22220024,22220023)),(((((22220016,(((((222…
hydrolases.20letter	(((MaT,MaC),(UnA,(UnR,((UnBv,UnBc),(UnBm,UnBp))))),(((CsS,CsAo),(CsAn,(CsN,(CsE,(CsG,(CsM,CsH)))))),((MaA,(MaM,(MaH,MaB))),((GaA,(GaC,(GaK,(GaL,(GaEcl,GaEco))))),(GIL,((GIE,GIS),(GIM,(GIH,(GIC,GIF)))))))));
hydrolases.ml15	((((MaT,MaC),(MaM,(MaB,MaH))),(UnA,(UnR,((UnBv,UnBc),(UnBm,UnBp))))),((MaA,((CsS,CsAo),(CsAn,(CsE,(CsN,(CsH,(CsM,CsG))))))),((GaA,((GaC,GaK),(GaL,(GaEcl,GaEco)))),(GIL,((GIS,GIE),(GIM,(GIH,(GIC,GIF))))))));
hydrolases.ml10	(((MaT,MaC),(UnA,(UnR,((UnBp,UnBm),(UnBc,UnBv))))),((MaA,(MaM,(MaB,MaH))),(((CsAo,CsS),(CsAn,((CsE,CsN),(CsH,(CsG,CsM))))),(((GaA,GaK),(GaC,(GaL,(GaEcl,GaEco)))),(GIL,((GIE,GIS),(GIM,(GIH,(GIC,GIF)))))))));
hydrolases.ml8	(((MaA,(MaM,(MaH,MaB))),((MaC,MaT),(UnA,(UnR,((UnBv,UnBc),(UnBp,UnBm)))))),(((CsAo,CsS),(CsAn,((CsN,CsE),(CsG,(CsM,CsH))))),((GaA,((GaK,GaC),(GaL,(GaEcl,GaEco)))),(GIL,((GIE,GIS),(GIM,(GIH,(GIC,GIF))))))));
hydrolases.ml4	((((MaT,MaC),(MaA,(MaM,(MaB,MaH)))),(UnA,(UnR,((UnBv,UnBc),(UnBm,UnBp))))),(((CsS,CsAo),(CsAn,(CsE,(CsG,(CsN,(CsM,CsH)))))),(((GaA,GaK),(GaC,(GaL,(GaEcl,GaEco)))),(GIL,((GIE,GIS),(GIM,(GIH,(GIF,GIC))))))));
hydrolases.eb13	(((MaC,MaT),(UnA,(UnR,((UnBm,UnBp),(UnBv,UnBc))))),((MaM,(MaB,MaH)),((MaA,((CsAo,CsS),(CsAn,(CsN,(CsE,(CsM,(CsH,CsG))))))),(((GaK,GaA),(GaC,(GaL,(GaEcl,GaEco)))),(GIL,(GIS,(GIE,(GIM,(GIH,(GIF,GIC))))))))));
hydrolases.eb11	(((CsS,CsAo),(CsAn,(CsE,(CsN,(CsG,(CsM,CsH)))))),(MaA,((((MaT,MaC),(MaM,(MaB,MaH))),(UnA,(UnR,((UnBv,UnBc),(UnBm,UnBp))))),(((GaA,GaK),(GaC,(GaL,(GaEcl,GaEco)))),(GIL,((GIE,GIS),(GIM,(GIH,(GIF,GIC)))))))));
hydrolases.eb9	(((CsS,CsAo),(CsAn,(CsE,(CsN,(CsG,(CsM,CsH)))))),(MaA,((((MaT,MaC),(MaM,(MaH,MaB))),((UnA,UnR),((UnBv,UnBc),(UnBm,UnBp)))),(((GaA,GaK),(GaC,(GaL,(GaEcl,GaEco)))),(GIL,((GIE,GIS),(GIM,(GIH,(GIC,GIF)))))))));
hydrolases.eb8	((((((CsH,(CsG,CsM)),CsE),CsN),CsAn),(CsS,CsAo)),(((GaK,GaA),(GaC,((GaEco,GaEcl),GaL))),(((((((GIC,GIF),GIH),GIM),(GIE,GIS)),GIL),MaA),(((((UnBv,UnBc),(UnBm,UnBp)),UnR),UnA),(((MaB,MaH),MaM),(MaC,MaT))))));
hydrolases.eb5	((((GaC,((GaA,GaK),((GaEcl,GaEco),GaL))),(((((GIF,GIC),GIM),GIH),GIE),(GIL,GIS))),((((CsN,(((CsH,CsM),CsE),CsG)),CsAn),(CsAo,CsS)),MaA)),(((MaT,MaC),((MaB,MaH),MaM)),(((UnBv,UnBc),(UnBm,UnBp)),(UnR,UnA))));
hydrolases.hsdm17	((UnA,(UnR,((UnBm,UnBp),(UnBv,UnBc)))),((MaC,MaT),((MaM,(MaB,MaH)),((MaA,((CsS,CsAo),(CsAn,(CsN,(CsE,(CsG,(CsM,CsH))))))),(((GaK,GaA),(GaC,(GaL,(GaEcl,GaEco)))),(GIL,(GIS,(GIE,(GIM,(GIH,(GIF,GIC)))))))))));
hydrolases.sdm12	(((MaC,MaT),(UnA,(UnR,((UnBm,UnBp),(UnBc,UnBv))))),((MaA,(MaM,(MaH,MaB))),(((CsS,CsAo),(CsAn,(CsN,(CsE,(CsG,(CsM,CsH)))))),((GaC,((GaA,GaK),(GaL,(GaEcl,GaEco)))),(GIL,(GIS,(GIE,(GIM,(GIH,(GIF,GIC))))))))));
hydrolases.gbmr4	((((GaK,GaA),(GaC,(GaL,(GaEcl,GaEco)))),((GIS,(GIE,GIL)),(GIH,(GIM,(GIF,GIC))))),(((CsS,CsAo),(CsAn,(CsE,(CsN,(CsG,(CsM,CsH)))))),(MaA,(((MaC,MaT),(MaB,(MaM,MaH))),(UnA,(UnR,((UnBm,UnBp),(UnBv,UnBc))))))));
hydrolases.random4a	(((UnR,((UnBc,UnBv),(UnBp,UnBm))),UnA),(((((GIH,(GIF,GIC)),GIM),GIL),(GIE,GIS)),(((((((GaEcl,GaEco),GaL),GaK),((MaH,MaM),MaB)),(GaC,MaA)),(((((CsE,CsM),CsG),CsH),CsN),CsAn)),((CsS,CsAo),(GaA,(MaT,MaC))))));
hydrolases.random4b	((MaA,((((CsE,(CsG,(CsH,CsM))),CsN),CsAn),(CsS,CsAo))),(((((GIE,((((GIC,GIF),GIH),GIM),GIS)),(MaT,MaC)),((((UnBv,UnBc),(UnBp,UnBm)),UnR),UnA)),((MaM,(MaH,MaB)),(GaC,GIL))),(GaA,(((GaEco,GaEcl),GaL),GaK))));
hydrolases.random4c	((((GaC,(GIL,CsN)),(GaA,GaK)),(((GaEco,GaEcl),GaL),(((MaM,(MaH,MaB)),MaA),(UnA,(GIS,((((GIC,GIF),GIH),GIM),GIE)))))),(((((UnBm,UnBp),(UnBv,UnBc)),UnR),(MaT,MaC)),(((CsE,CsH),(CsM,CsG)),((CsS,CsAo),CsAn))));

## Sheet: MSA_Trees
crotonases.20letter	(((((18002001,18002003),(18002002,18002004)),((14002009,14002015),(14002010,((14002016,(14002012,14002011)),((14002002,14002005),((14002007,14002008),((14002001,(14002013,14002014)),(14002006,(14002003,14002004))))))))),(22002098,((22002056,(22002134,(22002055,22002100))),((22002124,((22002075,22002105),(22002108,(22002039,22002144)))),((22002069,((22002085,(22002010,22002012)),(((22002009,220020…
crotonases.ml15	((((24002002,24002003),24002001),(((((((((((14002001,14002013),(14002003,14002004)),14002006),(14002007,14002008)),(14002002,14002005)),14002014),((14002012,14002011),14002016)),14002010),(14002009,14002015)),((18002001,18002003),(18002002,18002004))),(((((((((20002001,20002006),20002007),(20002011,20002017)),20002008),(((((20002005,20002004),(20002016,20002002)),20002003),20002009),((20002010,20…
crotonases.ml10	(((((((((((14002001,14002013),((14002003,14002004),14002006)),(14002007,14002008)),14002014),(14002002,14002005)),(14002011,(14002016,14002012))),14002010),(14002009,14002015)),((18002001,18002003),(18002002,18002004))),(((((((21002002,21002001),21002003),21002005),21002004),(((((((25002001,(25002002,25002003)),25002034),(((((((((25002009,(25002067,25002085)),(25002068,((25002074,25002109),250020…
crotonases.ml8	(((((((((20002001,20002006),20002007),(20002011,20002017)),20002008),(((((20002002,20002016),(20002005,20002004)),20002003),20002009),((20002010,20002013),20002014))),(20002012,20002015)),(((23002001,23002007),((23002005,23002008),23002006)),((23002002,23002004),23002003))),(((((((((((((((((26002008,26002034),(26002021,26002033)),((26002013,26002032),26002012)),26002009),26002011),26002003),(2600…
crotonases.ml4	((((((((((20002001,20002006),20002007),(20002011,20002017)),20002008),(((((20002002,20002004),(20002016,20002005)),20002003),20002009),((20002010,20002013),20002014))),(20002012,20002015)),(((23002001,23002007),((23002005,23002008),23002006)),((23002002,23002004),23002003))),(((((13002014,13002019),13002001),(13002015,13002018)),((((((13002004,(13002020,13002006)),13002005),13002007),13002008),13…
crotonases.eb13	(((((((((13002014,13002019),13002001),(13002015,13002018)),((((((13002004,13002005),13002020),(13002007,13002006)),13002008),13002022),(((13002010,13002011),13002009),(((13002012,13002017),13002021),13002013)))),((13002003,13002016),13002002)),(((19002002,19002001),(19002006,19002007)),(((19002003,19002005),19002004),19002008))),(((((((15002003,15002028),(((15002006,15002029),15002038),(((((((150…
crotonases.eb11	((((((((((13002014,13002019),13002001),(13002015,13002018)),(((((((13002004,13002005),13002007),13002006),13002020),13002008),13002022),(((13002010,13002011),13002009),(((13002012,13002017),13002021),13002013)))),((13002003,13002016),13002002)),(((19002002,19002001),(19002006,19002007)),(((19002003,19002005),19002004),19002008))),((((((((((14002001,14002013),(14002003,14002004)),14002006),(140020…
crotonases.eb9	(((((((((((13002014,13002019),13002001),(13002015,13002018)),((((((13002004,13002005),13002020),(13002007,13002006)),13002008),13002022),(((13002010,13002011),13002009),(((13002012,13002017),13002021),13002013)))),((13002003,13002016),13002002)),(((19002002,19002001),(19002006,19002007)),(((19002003,19002005),19002004),19002008))),(((18002001,18002003),(18002002,18002004)),((((((((((((14002001,14…
crotonases.eb8	((((((((20002001,20002006),20002007),(20002011,20002017)),20002008),(((((20002002,20002004),(20002016,20002005)),20002003),20002009),((20002010,20002013),20002014))),(20002012,20002015)),((24002002,24002003),24002001)),((((((((22002039,22002144),22002108),(22002075,22002105)),22002124),22002056),(((22002055,22002100),22002134),22002098)),(((((((22002024,22002025),22002153),(((((22002031,22002032)…
crotonases.eb5	(((((((((11202004,11202017),(11202006,(11202025,11202018))),11202005),11202001),(11202003,11202024)),(((((11202007,11202028),(11202026,11202029)),11202012),11202011),(((11202010,11202020),11202009),11202008))),((((((11202021,11202022),11202019),11202002),((11202027,11202030),11202023)),(11202016,11202013)),(11202014,11202015))),((((((((((((((14002001,14002013),((14002003,14002004),14002006)),(140…
crotonases.hsdm17	((((24002002,24002003),24002001),((((((((((((((14002001,14002013),14002007),14002002),((14002003,14002004),14002006)),14002008),14002014),14002005),(14002011,(14002012,14002016))),14002010),(14002009,14002015)),((((21002002,21002003),21002001),21002005),21002004)),(((18002001,18002003),(18002002,18002004)),(((19002006,19002007),(19002002,19002001)),(((19002003,19002005),19002004),19002008)))),(((…
crotonases.sdm12	(((((24002002,24002003),24002001),(((((13002001,(13002019,13002014)),(13002015,13002018)),(((((((13002004,13002005),13002020),13002007),13002006),13002008),13002022),(((13002010,13002011),13002009),(((13002012,13002017),13002021),13002013)))),((13002003,13002016),13002002)),(((((((20002001,20002006),20002007),(20002011,20002017)),20002008),(((((20002005,20002016),(20002002,20002004)),20002003),20…
crotonases.gbmr4	(((((((((((20002001,20002006),20002007),(20002011,20002017)),20002008),(((((20002002,20002016),(20002005,20002004)),20002003),20002009),((20002010,20002013),20002014))),(20002012,20002015)),(((23002001,23002007),((23002005,23002006),23002008)),((23002002,23002004),23002003))),((((((((((26002001,((((((((26002008,26002034),(26002021,26002033)),((26002013,26002032),26002012)),26002009),26002011),260…
crotonases.random4a	((((((((((((((((25002008,25002080),25002064),25002100),((((((25002065,((((((((25002032,25002059),25002031),25002066),25002048),25002093),25002045),25002047),(25002089,25002101))),(((25002009,(25002067,25002085)),(25002068,((25002074,25002109),25002097))),(((((((25002018,(25002019,(25002017,25002040))),(25002038,25002079)),(25002053,25002054)),25002105),25002090),(((((25002087,25002095),25002020),…
crotonases.random4b	((((((((((((((((((((((((((((((25002017,25002019),25002040),25002018),(25002038,25002079)),(25002053,25002054)),25002105),25002090),((((25002087,25002095),25002020),((25002022,25002023),25002035)),(((25002021,25002092),25002082),25002098))),(((25002052,25002075),25002051),25002050)),((25002067,25002085),(25002009,(((25002074,25002109),25002097),25002068)))),25002065),25002013),(((((((((25002032,25…
crotonases.random4c	(((((((((((((((20002001,20002006),20002007),(20002011,20002017)),20002008),((((((20002002,20002016),20002004),20002005),20002003),20002009),((20002010,20002013),20002014))),(20002012,20002015)),(24002001,(24002002,24002003))),(22002124,22002098)),(((((((((((((22002001,22002002),22002058),((22002019,22002102),22002054)),(((((22002038,22002160),22002037),(22002110,22002089)),22002112),22002066)),((…
racemases.20letter	((111032,(((111016,111025),(111015,(111007,(111001,111008)))),(((111034,(111028,111035)),((111010,111029),(111026,(111027,((111002,111011),(111012,(111003,111020))))))),((111022,111030),((111019,(111017,(111018,111021))),(111033,((111004,(111006,(111005,111013))),((111009,111014),(111024,(111023,111031)))))))))),((((400002,(400001,400003)),((134009,(134003,(134005,134008))),((134007,134010),(1340…
racemases.ml15	(((((((111001,111008),111007),111015),(111016,111025)),(((((((111002,111011),((111003,111020),111012)),111027),111026),(111010,111029)),((111028,111035),111034)),(((((((111005,111013),111006),111004),((111009,111014),((111023,111031),111024))),111033),(((111018,111021),111017),111019)),(111022,111030)))),111032),(((((((((118001,118009),(118004,118007)),118014),(118002,118015)),118010),(((118005,1…
racemases.ml10	(((((((111001,111008),111007),111015),(111016,111025)),(((((((111002,111011),((111003,111020),111012)),111027),111026),(111010,111029)),((111028,111035),111034)),(((((((111005,111013),111006),111004),((111009,111014),((111023,111031),111024))),111033),((111017,(111018,111021)),111019)),(111022,111030)))),111032),((((((((((((((((300019,300020),300027),300022),300001),((((300008,300013),300011),300…
racemases.ml8	(((((((111001,111008),111007),111015),(111016,111025)),(((((((111002,111011),((111003,111020),111012)),111027),111026),(111010,111029)),((111028,111035),111034)),(((((((111005,111013),111006),111004),((111009,111014),((111023,111031),111024))),111033),((111017,(111018,111021)),111019)),(111022,111030)))),111032),((((((((((118001,118009),(118004,118007)),118014),(118002,118015)),118010),(((118005,…
racemases.ml4	((((((((111001,111008),111007),111015),(111016,111025)),(((((((111002,111011),((111003,111020),111012)),111027),111026),(111010,111029)),((111028,111035),111034)),(((((((111005,111013),111006),111004),((111009,111014),((111023,111031),111024))),111033),(((111018,111021),111017),111019)),(111022,111030)))),111032),((((400001,400003),400002),(((((134001,134002),134006),134004),(134007,134010)),(((1…
racemases.eb13	(((((((111001,111008),111007),111015),(111016,111025)),(((((((111002,111011),((111003,111020),111012)),111027),111026),(111010,111029)),((111028,111035),111034)),(((((111018,111021),111017),111019),(((((111005,111013),111006),111004),((111009,111014),((111023,111031),111024))),111033)),(111022,111030)))),111032),((((((((((((((((300019,300020),300027),300022),300001),((((300008,300013),300011),300…
racemases.eb11	(((((400001,400003),400002),(((((134001,134002),134006),134004),(134007,134010)),(((134005,134008),134003),134009))),((((((111001,111008),111007),111015),(111016,111025)),(((((((111002,111011),((111003,111020),111012)),111027),111026),(111010,111029)),((111028,111035),111034)),(((((111018,111021),111017),111019),(((((111005,111013),111006),111004),((111009,111014),((111023,111031),111024))),11103…
racemases.eb9	((((((((111001,111008),111007),111015),(111016,111025)),((((((((111002,111011),((111003,111020),111012)),111027),111026),(111010,111029)),(111022,111030)),(((111018,111021),111017),111019)),(((((111005,111013),111006),111004),((111009,111014),((111023,111031),111024))),111033))),(((111028,111035),111034),111032)),(((400001,400003),400002),(((((134001,134002),134006),134004),(134007,134010)),(((13…
racemases.eb8	((((((((((111001,111008),111007),111015),(111016,111025)),((((111018,111021),111017),111019),(((((111005,111013),111006),111004),((111009,111014),((111023,111031),111024))),111033))),((((((111002,111011),((111003,111020),111012)),111027),111026),(111010,111029)),((111028,111035),111034))),(111022,111030)),111032),(((400001,400003),400002),(((((134001,134002),134006),134004),(134007,134010)),(((13…
racemases.eb5	((((((((118001,118009),(118004,118007)),118014),(118002,118015)),118010),(((118005,118011),118006),(118008,118012))),(118003,118013)),(((((600008,600013),(((((((600009,600074),600028),600010),(600063,600072)),(600012,600065)),(((((600025,600049),600066),(600058,600059)),600011),((600043,600052),600075))),(((600067,600077),600014),600070))),(600042,((600060,600069),(((((((((((600029,(600054,600002…
racemases.hsdm17	(((((((111001,111008),111007),111015),(111016,111025)),(((((((111002,111011),((111003,111020),111012)),111027),111026),(111010,111029)),((111028,111035),111034)),((111022,111030),((((((111005,111013),111006),111004),((111009,111014),((111023,111031),111024))),111033),(((111018,111021),111017),111019))))),111032),((((((((((((((((300019,300020),300027),300022),300001),((((300008,300013),300011),300…
racemases.sdm12	(((((((111001,111008),111007),111015),(111016,111025)),(((((((111002,111011),((111003,111020),111012)),111027),111026),(111010,111029)),((111028,111035),111034)),(((((((111005,111013),111006),111004),((111009,111014),((111023,111031),111024))),111033),(((111018,111017),111021),111019)),(111022,111030)))),111032),((((((((((((((((300019,300020),300027),300022),300001),((((300008,300013),300011),300…
racemases.gbmr4	(((((((111001,111008),111007),111015),(111016,111025)),(((((((111002,111011),((111003,111020),111012)),111027),111026),(111010,111029)),((111028,111035),111034)),((111022,111030),((((((111005,111013),111006),111004),((111009,111014),((111023,111031),111024))),111033),(((111018,111021),111017),111019))))),111032),(((((((134001,134002),134006),134004),(134007,134010)),(((134005,134008),134003),1340…
racemases.random4a	((((((400001,400003),400002),((((((134001,134002),134006),134004),(134007,134010)),(((134005,134008),134003),134009)),((156001,156002),156003))),(((((((118001,118009),(118004,118007)),118014),(118002,118015)),118010),(((118005,118011),118006),(118008,118012))),(118003,118013))),((((((111001,111008),111007),111015),(111016,111025)),((((((((111005,111013),111006),111004),((111009,111014),((111023,1…
racemases.random4b	(((((400001,400003),400002),(((((134001,134002),134006),134004),(134007,134010)),(((134005,134008),134003),134009))),((((((111001,111008),111007),111015),(111016,111025)),((((((((111002,111011),((111003,111020),111012)),111027),111026),(111010,111029)),((111028,111035),111034)),(111022,111030)),((((((111005,111013),111006),111004),((111009,111014),((111023,111031),111024))),111033),(((111018,1110…
racemases.random4c	((((((156001,156002),156003),(((((((118001,118009),(118004,118007)),118014),(118002,118015)),118010),(((118005,118011),118006),(118008,118012))),(118003,118013))),(((400001,400003),400002),(((((134001,134002),134006),134004),(134007,134010)),(((134005,134008),134003),134009)))),((((((((111001,111008),111007),111015),(111016,111025)),(((((((111002,111011),((111003,111020),111012)),111027),111026),…
chelates.20letter	((((12006003,(12006001,12006002)),((11106015,(11106002,(11106012,(11106004,11106017)))),((11106011,(11106018,(11106013,11106014))),(11106006,((11106005,11106010),((11106016,(11106007,11106001)),(11106009,(11106003,11106008)))))))),((((12106005,12106009),(12106006,12106008)),((12106001,12106007),(12106003,(12106002,12106004)))),(((13606001,(13606002,(13606005,(13606004,(13606003,13606006))))),((12…
chelates.ml15	((((((((11106002,13806001),((13006046,13006058),((13006048,13006056),13806003))),(13006007,((13006010,13006055),13806002))),((((((((13006001,13006051),13006006),13006052),((13006018,13006054),13006017)),13006022),(13006004,13006029)),((((13006005,13006015),13006025),((13006016,13006050),13006053)),13006034)),(((((13006013,13006031),13006042),13006036),(13006014,13006030)),(((13006024,13006040),((…
chelates.ml10	((((((((((((((((((12806003,12806007),12806002),12506010),12806004),11906006),12806017),12806013),(((((12806001,12806005),12806011),((12806008,12806014),12806009)),(12806012,12806015)),12806016)),12806006),12806010),12506007),((((((((11906001,11906002),(11906003,12506025)),11906005),(((11906007,13106002),(13106001,13106003)),((((12506001,12506008),(12506009,12506002)),12506003),((((12506004,125060…
chelates.ml8	(((((((((((11106007,11106016),((11106003,11106008),11106009)),11106001),(11106005,11106010)),11106006),(((11106013,11106014),11106018),11106011)),((((11106004,11106017),11106012),11106002),11106015)),((12006001,12006002),12006003)),(((((((((((((((12706044,12706068),12706001),12706046),(12706037,12706051)),12706036),12706054),(((((12706003,12706010),12706035),(((((12706007,12706070),12706011),1270…
chelates.ml4	((((((12106001,12106007),((12106002,12106004),12106003)),((12106005,12106009),(12106006,12106008))),((((((((((((((((12706044,12706068),12706001),12706046),(12706037,12706051)),12706036),12706054),((((12706003,12706010),12706035),(((((12706007,12706070),12706011),12706024),12706066),12706027)),((12706012,12706032),(12706031,12706040)))),(12706015,12706043)),((12706016,12706057),(12706023,12706058)…
chelates.eb13	(((((((((12906001,12906003),12906004),12906002),((((13706001,13706006),13706007),(13706004,13706009)),(((13706002,13706003),13706008),13706005))),(((13806001,13806003),13806004),13806002)),12506011),12206003),((((((((((((11906001,11906002),(11906003,12506025)),11906005),(((11906007,13106002),(13106001,13106003)),((((12506001,12506008),(12506002,12506009)),12506003),((((12506004,12506006),12506014…
chelates.eb11	(((((((((11106007,11106016),((11106003,11106008),11106009)),11106001),(11106005,11106010)),((11106006,13806002),(11106002,13806004))),(((((11106013,(11106014,13806003)),(11106018,13806001)),11106011),11106015),((11106004,11106017),11106012))),((((((12106001,13706007),(12106007,13706009)),((12106005,12106009),13706005)),((12106002,12906003),(12106004,13706008))),(((13006020,13706006),(13006012,(13…
chelates.eb9	(((((((((11106007,11106001),11106016),((11106003,11106008),11106009)),(11106005,11106010)),11106006),(((11106013,11106014),11106018),11106011)),((((11106004,11106017),11106012),11106002),11106015)),((12006001,12006002),12006003)),(((((((((((((13006001,13006051),13006052),13006006),((13006018,13006054),13006017)),13006022),(13006004,13006029)),(((((13006005,13006015),13006025),(13006016,13006050))…
chelates.eb8	(((((((12906001,12906003),12906004),12906002),((((13706001,13706006),13706007),(13706004,13706009)),(((13706002,13706003),13706008),13706005))),(((13806001,13806003),13806004),13806002)),((((((((((((((11906001,11906002),11906005),(11906003,12506025)),(((11906007,13106002),(13106001,13106003)),((((12506001,12506008),(12506002,12506009)),12506003),((((12506004,12506006),12506014),12506015),(1250601…
chelates.eb5	(((((((((11106001,11106007),11106016),((11106003,11106008),11106009)),(11106005,11106010)),11106006),(((11106013,11106014),11106018),11106011)),((((11106004,11106017),11106012),11106002),11106015)),((((((12106001,12106007),((12106002,12106004),12106003)),((12106005,12106009),(12106006,12106008))),(((((((((((((((12706044,12706068),12706001),12706046),(12706037,12706051)),12706036),12706054),((((12…
chelates.hsdm17	(((((((12106001,12106007),((12106002,12106004),12106003)),((12106005,12106009),(12106006,12106008))),(((((((((((13006001,13006051),13006006),13006052),((13006018,13006054),13006017)),13006022),(13006004,13006029)),((((13006005,13006015),13006025),((13006016,13006050),13006053)),13006034)),((((((13006013,13006031),13006042),13006036),(13006014,13006030)),(((13006024,13006040),((13006027,13006043),…
chelates.sdm12	((((((((((11106003,11106008),11106009),((11106007,11106001),11106016)),(11106005,11106010)),11106006),(((11106013,11106014),11106018),11106011)),((((11106004,11106017),11106012),11106002),11106015)),((12006001,12006002),12006003)),((((12106001,12106007),((12106002,12106004),12106003)),((12106005,12106009),(12106006,12106008))),((((((((((((((((12706044,12706068),12706001),12706046),(12706037,12706…
chelates.gbmr4	((((((((((((((((11906001,11906002),11906005),(11906003,12506025)),(((11906007,13106002),(13106001,13106003)),((((12506001,12506008),(12506009,12506002)),12506003),((((12506004,12506006),12506014),12506015),(12506012,12506013))))),12506026),12506023),(((12406001,12406004),12506021),12506016)),12506018),((((12506005,12506022),12506017),(12506019,12506020)),12506024)),(((((((((12806002,(12806007,128…
chelates.random4a	((((((((((((11106001,11106007),11106016),((11106003,11106008),11106009)),(11106005,11106010)),11106006),(((11106013,11106014),11106018),11106011)),((((11106004,11106017),11106012),11106002),11106015)),((12906003,12906004),(13706009,13706005))),(((12106001,12106007),((12106002,12106004),12106003)),((12106005,12106009),(12106006,12106008)))),((((((((((((((12706044,12706068),12706001),12706046),(127…
chelates.random4b	(((((((((12906001,12906003),12906004),12906002),((((13706001,13706006),13706007),(13706004,13706009)),(((13706002,13706003),13706008),13706005))),(((13806001,13806003),13806004),13806002)),((((((((((13006001,13006051),13006006),13006052),((13006018,13006054),13006017)),13006022),(13006004,13006029)),(((((13006005,13006015),13006025),(13006016,13006050)),13006053),13006034)),(13006007,(((((1300601…
chelates.random4c	((((((((((((((13006001,13006051),13006052),13006006),((13006018,13006054),13006017)),13006022),(13006004,13006029)),((((13006005,13006015),13006025),((13006016,13006050),13006053)),13006034)),13006007),(((((13006013,13006031),13006042),13006036),(13006014,13006030)),(((13006024,13006040),((13006027,13006043),13006026)),13006028))),(13006008,13006020)),(13006033,13006037)),(13006010,13006055)),(((…
dehalogenases.20letter	((29003056,((29003031,29003038),(29003005,((29003032,((29003021,29003053),(29003034,(29003019,(29003009,29003055))))),((((29003035,29003050),(29003011,(29003042,(29003018,(29003003,29003008))))),((29003007,29003027),(((29003002,29003012),(29003033,(29003013,29003014))),((29003001,29003006),((29003016,29003037),(29003047,29003054)))))),(((29003046,(29003041,(29003020,29003040))),(29003004,((290030…
dehalogenases.ml15	(((((((((43003003,43003006),43003002),(43003004,43003007)),43003013),(((43003008,43003009),43003010),43003005)),(43003011,43003012)),(((((((39003001,39003010),39003007),39003005),39003004),(39003003,39003006)),(39003008,39003009)),39003002)),((28003001,28003003),28003002)),((43003001,(44003014,((((((((((((((29003015,29003048),(((29003024,29003028),29003036),(29003025,29003045))),29003004),(((2900…
dehalogenases.ml10	(((((((31003001,31003003),31003002),((37003001,37003002),37003003)),43003001),(((((((39003001,39003010),39003007),39003005),39003004),(39003003,39003006)),(39003008,39003009)),39003002)),((28003001,28003003),28003002)),((((((((((((35003002,35003010),35003014),((35003003,35003005),((((35003013,35003015),35003008),35003007),35003009))),35003011),35003004),(35003006,35003012)),35003001),((((((((4600…
dehalogenases.ml8	(((((((31003001,31003003),31003002),((37003001,37003002),37003003)),(((((38003001,38003006),38003003),((38003007,38003008),38003005)),(38003004,38003009)),38003002)),((((((((35003002,35003010),((35003014,((((35003013,35003015),35003008),35003007),35003009)),(35003003,35003005))),35003011),35003004),(35003006,35003012)),35003001),((((((((46003008,46003019),46003001),46003015),(46003003,46003011)),…
dehalogenases.ml4	(((((28003001,28003003),28003002),((((((43003003,43003006),43003002),(((43003004,43003007),((43003008,43003009),43003010)),43003013)),43003005),(43003011,43003012)),44003014)),((((((((((((29003015,29003048),(((29003024,29003028),29003036),(29003025,29003045))),29003004),(((29003020,29003040),29003041),29003046)),(29003017,29003026)),(((((29003001,29003006),((29003016,29003037),(29003047,29003054)…
dehalogenases.eb13	(((((((((((43003003,43003006),43003002),(43003004,43003007)),43003013),(((43003008,43003009),43003010),43003005)),(43003011,43003012)),((((((38003001,38003006),38003003),((38003007,38003008),38003005)),(38003004,38003009)),38003002),(((28003001,28003003),28003002),((((31003001,31003003),31003002),((37003001,37003002),37003003)),((((((39003001,39003010),39003007),39003004),39003005),(39003003,3900…
dehalogenases.eb11	((((((28003001,28003003),28003002),((((((((39003001,39003010),39003007),39003005),39003004),(39003003,39003006)),(39003008,39003009)),39003002),(((31003001,31003003),31003002),((37003001,37003002),37003003)))),43003001),(((((((((((35003002,35003010),35003014),((35003003,35003005),((((35003013,35003015),35003008),35003007),35003009))),35003011),35003004),(35003006,35003012)),35003001),(((((((46003…
dehalogenases.eb9	((((((28003001,28003003),28003002),((((((((39003001,39003010),39003007),39003005),39003004),(39003003,39003006)),(39003008,39003009)),39003002),43003001)),((((((38003001,38003006),38003003),((38003007,38003008),38003005)),(38003004,38003009)),38003002),(((31003001,31003003),((37003001,37003002),37003003)),31003002))),((((42003002,42003004),42003001),42003003),(((((43003003,43003006),43003002),(((…
dehalogenases.eb8	((((((28003001,28003003),28003002),(((((((38003001,38003006),38003003),((38003007,38003008),38003005)),(38003004,38003009)),38003002),((31003001,31003003),((37003001,37003002),37003003))),(((((((39003001,39003010),39003007),39003005),39003004),(39003003,39003006)),(39003008,39003009)),39003002))),43003001),((((42003002,42003004),42003001),42003003),(((((43003003,43003006),43003002),((43003004,430…
dehalogenases.eb5	(((((((((((((((((((29003003,29003008),29003018),29003042),29003011),(29003035,29003050)),((29003021,29003053),(((29003009,29003055),29003019),29003034))),(29003007,29003027)),(((29003001,29003006),((29003016,29003037),(29003047,29003054))),(((29003013,29003014),29003033),(29003002,29003012)))),((((29003015,29003048),(((29003024,29003028),29003036),(29003025,29003045))),29003004),(((29003020,29003…
dehalogenases.hsdm17	(((((((((((((36003011,36003013),36003006),(36003009,36003012)),36003004),36003002),36003005),(36003001,36003010)),36003003),((((36003014,36003016),36003008),36003015),36003007)),((28003001,28003003),28003002)),43003001),(((((42003002,42003004),42003001),42003003),(((((43003003,43003006),43003002),(((43003004,43003007),((43003008,43003009),43003010)),43003013)),43003005),(43003011,43003012))),((((…
dehalogenases.sdm12	(((((((((((((((36003011,36003013),36003006),(36003009,36003012)),36003004),36003002),36003005),(36003001,36003010)),(((36003008,36003015),(36003014,36003016)),36003007)),36003003),((28003001,28003003),28003002)),43003001),(((((((39003001,39003010),39003007),39003005),39003004),(39003003,39003006)),(39003008,39003009)),39003002)),(((((((31003001,31003003),31003002),((37003001,37003002),37003003)),…
dehalogenases.gbmr4	(((((((((((31003001,31003003),31003002),((37003001,37003002),37003003)),(((((((35003002,35003010),(35003014,(((35003003,35003005),35003009),(((35003013,35003015),35003007),35003008)))),35003011),35003004),(35003006,35003012)),(((((((46003008,46003019),46003001),46003015),(46003003,46003011)),(((((46003007,46003021),46003020),46003010),((46003002,46003012),46003017)),(46003005,46003018))),((460030…
dehalogenases.random4a	((((((((((38003001,38003006),38003003),((38003007,38003008),38003005)),(38003004,38003009)),38003002),(((31003001,31003003),((37003001,37003002),37003003)),(((((((46003008,46003019),46003001),46003015),(46003003,46003011)),((((46003012,46003002),46003017),(((46003007,46003021),46003020),46003010)),(46003005,46003018))),((46003004,46003014),((46003013,46003016),46003009))),(((((35003002,35003010),…
dehalogenases.random4b	((((((((((((((44003001,44003007),(44003008,44003016)),(44003006,44003009)),44003020),44003002),44003012),((44003004,44003011),44003018)),((44003010,44003017),44003013)),44003003),44003015),44003005),((((((43003003,43003006),43003002),((43003007,43003004),((43003008,43003009),43003010))),43003013),43003005),(43003011,43003012))),38003002),((((((((((45003011,45003016),45003001),(((((45003017,450030…
dehalogenases.random4c	((((((((((((((29003001,29003006),((29003016,29003037),(29003047,29003054))),(((29003002,(29003013,29003014)),29003012),29003033)),29003026),((((((29003003,29003008),29003018),29003042),29003011),(29003035,29003050)),((29003021,29003053),(((29003009,29003055),29003019),29003034)))),((((29003015,29003048),(29003025,29003045)),((29003028,29003024),29003036)),29003004)),(((29003020,29003040),29003041…
acgccyclases.20letter	((ACYC33,((ACYC32,(ACYC31,(ACYC29,ACYC30))),((ACYC18,(ACYC16,ACYC17)),((ACYC28,((ACYC27,(ACYC25,ACYC26)),((ACYC21,(ACYC19,ACYC20)),(ACYC24,(ACYC22,ACYC23))))),((ACYC2,(ACYC1,ACYC3)),((ACYC15,(ACYC13,ACYC14)),(((ACYC9,ACYC10),(ACYC11,ACYC12)),(ACYC8,((ACYC4,ACYC5),(ACYC6,ACYC7)))))))))),(((GCYC33,GCYC34),((GCYC32,(GCYC31,(GCYC30,(GCYC28,GCYC29)))),((GCYC40,GCYC41),(GCYC39,((GCYC35,GCYC36),(GCYC37,…
acgccyclases.ml15	((((((((ACYC1,ACYC3),ACYC2),(((((ACYC4,ACYC5),(ACYC6,ACYC7)),ACYC8),((ACYC9,ACYC10),(ACYC11,ACYC12))),((ACYC13,ACYC14),ACYC15))),(((((ACYC19,ACYC20),ACYC21),((ACYC22,ACYC23),ACYC24)),((ACYC25,ACYC26),ACYC27)),ACYC28)),((ACYC16,ACYC17),ACYC18)),(((ACYC29,ACYC30),ACYC31),ACYC32)),ACYC33),(((((((GCYC28,GCYC29),GCYC30),GCYC31),GCYC32),((((GCYC35,GCYC36),(GCYC37,GCYC38)),GCYC39),(GCYC40,GCYC41))),(GCY…
acgccyclases.ml10	((((((((ACYC1,ACYC3),ACYC2),(((((ACYC4,ACYC5),(ACYC6,ACYC7)),ACYC8),((ACYC9,ACYC10),(ACYC11,ACYC12))),((ACYC13,ACYC14),ACYC15))),(((((ACYC19,ACYC20),ACYC21),((ACYC22,ACYC23),ACYC24)),((ACYC25,ACYC26),ACYC27)),ACYC28)),((ACYC16,ACYC17),ACYC18)),(((ACYC29,ACYC30),ACYC31),ACYC32)),ACYC33),((GCYC42,(((GCYC11,GCYC12),((((GCYC1,GCYC2),GCYC3),((((GCYC4,GCYC5),GCYC6),GCYC7),GCYC8)),(GCYC9,GCYC10))),(((((…
acgccyclases.ml8	((((((((ACYC1,ACYC3),ACYC2),(((((ACYC4,ACYC5),(ACYC6,ACYC7)),ACYC8),((ACYC9,ACYC10),(ACYC11,ACYC12))),((ACYC13,ACYC14),ACYC15))),(((((ACYC19,ACYC20),ACYC21),((ACYC22,ACYC23),ACYC24)),((ACYC25,ACYC26),ACYC27)),ACYC28)),((ACYC16,ACYC17),ACYC18)),(((ACYC29,ACYC30),ACYC31),ACYC32)),ACYC33),(((((((GCYC28,GCYC29),GCYC30),GCYC31),GCYC32),((((GCYC35,GCYC36),(GCYC37,GCYC38)),GCYC39),(GCYC40,GCYC41))),(GCY…
acgccyclases.ml4	(ACYC33,(((GCYC42,(((GCYC11,GCYC12),((((GCYC1,GCYC2),GCYC3),((((GCYC4,GCYC5),GCYC6),GCYC7),GCYC8)),(GCYC9,GCYC10))),((((((GCYC13,GCYC14),GCYC15),(GCYC16,GCYC17)),((GCYC20,GCYC21),(GCYC19,GCYC18))),GCYC22),(((GCYC23,GCYC24),(GCYC25,GCYC26)),GCYC27)))),((((((GCYC28,GCYC29),GCYC30),GCYC31),((((GCYC35,GCYC36),(GCYC37,GCYC38)),GCYC39),(GCYC40,GCYC41))),GCYC32),(GCYC33,GCYC34))),(((((((ACYC1,ACYC2),ACY…
acgccyclases.eb13	(((((((((ACYC1,ACYC3),ACYC2),((((ACYC4,ACYC5),(ACYC6,ACYC7)),ACYC8),((ACYC9,ACYC10),(ACYC11,ACYC12)))),((ACYC13,ACYC14),ACYC15)),(((((ACYC19,ACYC20),ACYC21),((ACYC22,ACYC23),ACYC24)),((ACYC25,ACYC26),ACYC27)),ACYC28)),((ACYC16,ACYC17),ACYC18)),(((ACYC29,ACYC30),ACYC31),ACYC32)),ACYC33),(((((((GCYC28,GCYC29),GCYC30),GCYC31),GCYC32),((((GCYC35,GCYC36),(GCYC37,GCYC38)),GCYC39),(GCYC40,GCYC41))),(GCY…
acgccyclases.eb11	(((((((((ACYC1,ACYC3),ACYC2),((((ACYC4,ACYC5),(ACYC6,ACYC7)),ACYC8),((ACYC9,ACYC10),(ACYC11,ACYC12)))),((ACYC13,ACYC14),ACYC15)),((ACYC16,ACYC17),ACYC18)),(((((ACYC19,ACYC20),ACYC21),((ACYC22,ACYC23),ACYC24)),((ACYC25,ACYC26),ACYC27)),ACYC28)),(((ACYC29,ACYC30),ACYC31),ACYC32)),ACYC33),(((((((GCYC28,GCYC29),GCYC30),GCYC31),GCYC32),((((GCYC35,GCYC36),(GCYC37,GCYC38)),GCYC39),(GCYC40,GCYC41))),(GCY…
acgccyclases.eb9	(((((((((ACYC1,ACYC2),ACYC3),((((ACYC4,ACYC5),(ACYC6,ACYC7)),ACYC8),((ACYC9,ACYC10),(ACYC11,ACYC12)))),((ACYC13,ACYC14),ACYC15)),((ACYC16,ACYC17),ACYC18)),(((((ACYC19,ACYC20),ACYC21),((ACYC22,ACYC23),ACYC24)),((ACYC25,ACYC26),ACYC27)),ACYC28)),(((ACYC29,ACYC30),ACYC31),ACYC32)),ACYC33),(((((((GCYC28,GCYC29),GCYC30),GCYC31),GCYC32),((((GCYC35,GCYC36),(GCYC37,GCYC38)),GCYC39),(GCYC40,GCYC41))),(GCY…
acgccyclases.eb8	(((((((((ACYC1,ACYC2),ACYC3),((((ACYC4,ACYC5),(ACYC6,ACYC7)),ACYC8),((ACYC9,ACYC10),(ACYC11,ACYC12)))),((ACYC13,ACYC14),ACYC15)),((ACYC16,ACYC17),ACYC18)),(((((ACYC19,ACYC20),ACYC21),((ACYC22,ACYC23),ACYC24)),((ACYC25,ACYC26),ACYC27)),ACYC28)),(((ACYC29,ACYC30),ACYC31),ACYC32)),ACYC33),(((((((GCYC28,GCYC29),GCYC30),GCYC31),GCYC32),((((GCYC35,GCYC36),(GCYC37,GCYC38)),GCYC39),(GCYC40,GCYC41))),(GCY…
acgccyclases.eb5	(GCYC32,(((((((GCYC28,GCYC29),GCYC30),GCYC31),((((GCYC35,GCYC36),(GCYC37,GCYC38)),GCYC39),(GCYC40,GCYC41))),(GCYC33,GCYC34)),(GCYC42,(((GCYC11,GCYC12),((((GCYC1,GCYC2),GCYC3),((((GCYC4,GCYC5),GCYC6),GCYC7),GCYC8)),(GCYC9,GCYC10))),((((((GCYC13,GCYC14),GCYC15),(GCYC16,GCYC17)),((GCYC20,GCYC21),(GCYC19,GCYC18))),GCYC22),(((GCYC23,GCYC24),(GCYC25,GCYC26)),GCYC27))))),((((((((ACYC1,ACYC3),ACYC2),((((…
acgccyclases.hsdm17	((((((((ACYC1,ACYC2),ACYC3),(((((ACYC4,ACYC5),(ACYC6,ACYC7)),ACYC8),((ACYC9,ACYC10),(ACYC11,ACYC12))),((ACYC13,ACYC14),ACYC15))),(((((ACYC19,ACYC20),ACYC21),((ACYC22,ACYC23),ACYC24)),((ACYC25,ACYC26),ACYC27)),ACYC28)),((ACYC16,ACYC17),ACYC18)),(((ACYC29,ACYC30),ACYC31),ACYC32)),ACYC33),((GCYC42,(((((GCYC1,GCYC2),GCYC3),((((GCYC4,GCYC5),GCYC6),GCYC7),GCYC8)),(GCYC9,GCYC10)),(((GCYC11,GCYC12),(((((…
acgccyclases.sdm12	(((((((((ACYC1,ACYC3),ACYC2),(((((ACYC4,ACYC5),(ACYC6,ACYC7)),ACYC8),((ACYC9,ACYC10),(ACYC11,ACYC12))),((ACYC13,ACYC14),ACYC15))),((((ACYC19,ACYC20),ACYC21),((ACYC22,ACYC23),ACYC24)),((ACYC25,ACYC26),ACYC27))),ACYC28),((ACYC16,ACYC17),ACYC18)),(((ACYC29,ACYC30),ACYC31),ACYC32)),ACYC33),((GCYC42,(((GCYC11,GCYC12),((((GCYC1,GCYC2),GCYC3),((((GCYC4,GCYC5),GCYC6),GCYC7),GCYC8)),(GCYC9,GCYC10))),(((((…
acgccyclases.gbmr4	((((((((ACYC1,ACYC3),ACYC2),(((((ACYC4,ACYC5),(ACYC6,ACYC7)),ACYC8),((ACYC9,ACYC10),(ACYC11,ACYC12))),((ACYC13,ACYC14),ACYC15))),(((((ACYC19,ACYC20),ACYC21),((ACYC22,ACYC23),ACYC24)),((ACYC25,ACYC26),ACYC27)),ACYC28)),((ACYC16,ACYC17),ACYC18)),(((ACYC29,ACYC30),ACYC31),ACYC32)),ACYC33),((GCYC42,(((((((GCYC13,GCYC14),GCYC15),(GCYC16,GCYC17)),((GCYC20,GCYC21),(GCYC19,GCYC18))),GCYC22),(((GCYC23,GCY…
acgccyclases.random4a	(GCYC32,(ACYC33,(((((((GCYC28,GCYC29),GCYC30),GCYC31),((((GCYC35,GCYC36),(GCYC37,GCYC38)),GCYC39),(GCYC40,GCYC41))),(GCYC33,GCYC34)),(GCYC42,(((((((GCYC13,GCYC14),GCYC15),(GCYC16,GCYC17)),GCYC22),(((GCYC20,GCYC21),GCYC19),GCYC18)),(((GCYC23,GCYC24),(GCYC25,GCYC26)),GCYC27)),(((((GCYC1,GCYC2),GCYC3),((((GCYC4,GCYC5),GCYC6),GCYC7),GCYC8)),(GCYC9,GCYC10)),(GCYC11,GCYC12))))),((((((((ACYC1,ACYC2),ACY…
acgccyclases.random4b	((GCYC32,ACYC33),(((((((GCYC28,GCYC29),GCYC30),GCYC31),((((GCYC35,GCYC36),(GCYC37,GCYC38)),GCYC39),(GCYC40,GCYC41))),(GCYC33,GCYC34)),(GCYC42,((((((GCYC23,GCYC24),GCYC27),(GCYC25,GCYC26)),((((GCYC13,GCYC14),GCYC15),(GCYC16,GCYC17)),((((GCYC20,GCYC21),GCYC19),GCYC18),GCYC22))),((((GCYC1,GCYC2),GCYC3),((((GCYC4,GCYC5),GCYC6),GCYC7),GCYC8)),(GCYC11,GCYC12))),(GCYC10,GCYC9)))),(((((((ACYC1,ACYC2),ACY…
acgccyclases.random4c	(GCYC32,((((((GCYC28,GCYC29),GCYC30),GCYC31),(((((GCYC35,GCYC36),(GCYC37,GCYC38)),GCYC39),(GCYC40,GCYC41)),(GCYC33,GCYC34))),(GCYC42,((((GCYC23,GCYC24),(GCYC25,GCYC26)),GCYC27),((((((GCYC13,GCYC14),GCYC15),(GCYC16,GCYC17)),GCYC22),(((GCYC20,GCYC21),GCYC19),GCYC18)),((GCYC11,GCYC12),((((GCYC1,GCYC2),GCYC3),((((GCYC4,GCYC5),GCYC6),GCYC7),GCYC8)),(GCYC9,GCYC10))))))),(((((((((ACYC1,ACYC2),ACYC3),(((…
acyltransferases.20letter	((22220093,(((22220090,22220091),(33330014,(22220095,(22220094,(33330013,((33330012,(33330011,(33330009,33330010))),(33330007,(33330008,((33330005,33330006),((33330001,33330002),(33330003,33330004))))))))))),(((33330075,33330076),(33330077,33330078)),((33330073,33330074),(((33330072,(33330071,(33330069,33330070))),((33330047,33330048),(((33330049,33330050),(33330051,33330052)),(33330056,(33330055…
acyltransferases.ml15	(((((22220090,22220091),(((((((((33330001,33330002),(33330003,33330004)),((33330005,33330006),33330007)),33330008),(((33330009,33330010),33330011),33330012)),33330013),22220094),22220095),33330014)),((((((((((((33330015,33330016),(33330017,33330018)),33330019),33330046),((33330026,33330027),((33330028,33330029),33330030))),(((33330031,(33330032,((((33330033,33330034),33330035),33330036),33330037)…
acyltransferases.ml10	((22220086,((((22220090,22220091),(((((((((33330001,33330002),(33330003,33330004)),((33330005,33330006),33330007)),33330008),(((33330009,33330010),33330011),33330012)),33330013),22220094),22220095),33330014)),(((((((((((33330015,33330016),(33330017,33330018)),33330019),33330046),((33330026,33330027),((33330028,33330029),33330030))),((((33330031,33330032),((((33330033,33330034),33330035),33330036)…
acyltransferases.ml8	(((((22220090,22220091),(((((((((33330001,33330002),(33330003,33330004)),((33330005,33330006),33330007)),33330008),(((33330009,33330010),33330011),33330012)),33330013),22220094),22220095),33330014)),(((((((((((((33330015,33330016),(33330017,33330018)),33330019),33330046),((33330026,33330027),((33330028,33330029),33330030))),(((33330042,33330043),33330044),33330045)),((((33330031,33330032),((((333…
acyltransferases.ml4	(((((22220090,22220091),((((((((((33330001,33330002),(33330003,33330004)),(33330005,33330006)),33330007),33330008),(((33330009,33330010),33330011),33330012)),33330013),22220094),22220095),33330014)),((((((((((33330015,33330016),(33330017,33330018)),33330019),33330046),((33330026,33330027),((33330028,33330029),33330030))),(((((((33330033,33330034),33330035),33330036),33330037),(33330032,33330031))…
acyltransferases.eb13	(((((22220090,22220091),(((((((((33330001,33330002),(33330003,33330004)),((33330005,33330006),33330007)),33330008),(((33330009,33330010),33330011),33330012)),33330013),22220094),22220095),33330014)),((((((((((((33330015,33330016),(33330017,33330018)),33330019),33330046),((33330026,33330027),((33330028,33330029),33330030))),((((33330031,33330032),((((33330033,33330034),33330035),33330036),33330037…
acyltransferases.eb11	(((((22220090,22220091),(((((((((33330001,33330002),(33330003,33330004)),((33330005,33330006),33330007)),33330008),(((33330009,33330010),33330011),33330012)),33330013),22220094),22220095),33330014)),((((((((((((33330015,33330016),(33330017,33330018)),33330019),(((33330020,33330021),33330025),((33330022,33330023),33330024))),33330046),(((33330026,33330027),((33330028,33330029),33330030)),((((33330…
acyltransferases.eb9	(((((22220090,22220091),((((((((((33330001,33330002),(33330003,33330004)),(33330005,33330006)),33330008),33330007),(((33330009,33330010),33330011),33330012)),33330013),22220094),22220095),33330014)),(((((((((((33330015,33330016),(33330017,33330018)),33330019),33330046),((33330026,33330027),((33330028,33330029),33330030))),((((33330031,33330032),((((33330033,33330034),33330035),33330036),33330037)…
acyltransferases.eb8	(((((22220090,22220091),((((((((((33330001,33330002),(33330003,33330004)),(33330005,33330006)),33330007),33330008),(((33330009,33330010),33330011),33330012)),33330013),22220094),22220095),33330014)),((((((((((33330015,33330016),(33330017,33330018)),33330019),33330046),((33330026,33330027),((33330028,33330029),33330030))),((((33330031,33330032),((((33330033,33330034),33330035),33330036),33330037))…
acyltransferases.eb5	(((((22220090,22220091),(((22220094,(33330013,((((((33330001,33330002),(33330003,33330004)),(33330005,33330006)),33330008),33330007),(((33330009,33330010),33330011),33330012)))),22220095),33330014)),(((((((((((33330015,33330016),(33330017,33330018)),33330019),(((33330020,33330021),33330025),((33330022,33330023),33330024))),33330046),((((33330026,33330027),((33330028,33330029),33330030)),(((((((33…
acyltransferases.hsdm17	((22220086,((((22220090,22220091),((((((((((33330001,33330002),(33330003,33330004)),(33330005,33330006)),33330008),33330007),(((33330009,33330010),33330011),33330012)),33330013),22220094),22220095),33330014)),(((((((((((33330015,33330016),(33330017,33330018)),33330019),(((33330020,33330021),((33330022,33330023),33330024)),33330025)),33330046),(((33330026,33330027),((33330028,33330029),33330030)),…
acyltransferases.sdm12	((22220093,(((22220090,22220091),(((((((((33330001,33330002),(33330003,33330004)),((33330005,33330006),33330007)),33330008),(((33330009,33330010),33330011),33330012)),33330013),22220094),22220095),33330014)),((((((((((33330015,33330016),(33330017,33330018)),33330019),(((33330020,33330021),33330025),((33330022,33330023),33330024))),((33330058,33330059),(33330060,33330061))),(((((33330026,33330027)…
acyltransferases.gbmr4	(((((22220090,22220091),(((((((((33330001,33330002),(33330003,33330004)),((33330005,33330006),33330007)),33330008),(((33330009,33330010),33330011),33330012)),33330013),22220094),22220095),33330014)),(((((((((((((33330015,33330016),(33330017,33330018)),33330019),33330046),((33330026,33330027),((33330028,33330029),33330030))),((((33330031,33330032),((((33330033,33330034),33330035),33330036),3333003…
acyltransferases.random4a	((((((((22220094,(33330013,(((((33330001,33330002),(33330003,33330004)),((33330005,33330006),33330007)),33330008),((33330011,(33330010,33330009)),33330012)))),22220095),33330014),22220090),22220091),((((((((((((33330015,33330016),(33330017,33330018)),33330019),33330046),((33330026,33330027),((33330028,33330029),33330030))),(((33330031,(33330032,((((33330033,33330034),33330035),33330036),33330037)…
acyltransferases.random4b	((((22220090,22220091),22220093),((((((((((33330015,33330016),(33330017,33330018)),33330019),33330046),(((33330026,33330027),((33330028,33330029),33330030)),(((33330042,33330043),33330044),33330045))),33330057),((((((((33330033,33330034),33330035),33330036),33330037),33330032),33330031),((33330038,33330039),(33330040,33330041))),(((33330050,33330049),(33330051,33330052)),(((33330054,33330053),333…
acyltransferases.random4c	((((((22220087,22220088),22220089),((22220092,(22220098,22220097)),(22220096,22220099))),((((22220090,22220091),(((22220094,(33330013,(((((33330003,33330004),(33330002,33330001)),((33330005,33330006),33330007)),33330008),(((33330009,33330010),33330011),33330012)))),22220095),33330014)),(((((((((33330015,33330016),(33330017,33330018)),33330019),33330046),((((33330026,33330027),((33330028,33330029)…
hydrolases.20letter	(((GaK,(GaA,(GaC,(GaL,(GaEco,GaEcl))))),(GIL,(GIS,(GIE,(GIM,(GIH,(GIC,GIF))))))),(((CsAo,CsS),(CsAn,(CsE,((CsG,CsH),(CsM,CsN))))),(((MaC,MaT),(MaA,(MaB,(MaH,MaM)))),(UnA,(UnR,((UnBv,UnBc),(UnBm,UnBp)))))));
hydrolases.ml15	((((((CsN,CsM),(CsH,CsG)),(CsAn,CsE)),(CsAo,CsS)),(((((MaH,MaM),MaB),(MaC,MaT)),MaA),((((UnBv,UnBc),(UnBm,UnBp)),UnR),UnA))),(((((((GIC,GIF),GIH),GIM),GIE),GIS),GIL),((((GaEco,GaEcl),GaL),GaC),(GaA,GaK))));
hydrolases.ml10	((((((GaEco,GaEcl),GaL),GaC),(GaA,GaK)),((((((GIC,GIF),GIH),GIM),GIS),GIE),GIL)),(((((CsM,CsN),(CsH,CsG)),(CsAn,CsE)),(CsAo,CsS)),(((((MaH,MaB),MaM),(MaC,MaT)),MaA),((((UnBv,UnBc),(UnBm,UnBp)),UnR),UnA))));
hydrolases.ml8	((((((GaEco,GaEcl),GaL),GaC),(GaA,GaK)),((((((GIC,GIF),GIH),GIM),GIE),GIS),GIL)),(((((CsM,CsN),(CsG,CsH)),(CsAn,CsE)),(CsAo,CsS)),(((((MaH,MaB),MaM),(MaC,MaT)),MaA),((((UnBv,UnBc),(UnBm,UnBp)),UnR),UnA))));
hydrolases.ml4	((((((GaEco,GaEcl),GaL),GaC),(GaA,GaK)),((((((GIC,GIF),GIH),GIM),GIE),GIS),GIL)),(((CsAo,CsS),(CsAn,(CsE,((CsG,CsH),(CsM,CsN))))),(((((UnBv,UnBc),(UnBm,UnBp)),UnR),UnA),((((MaH,MaB),MaM),MaA),(MaC,MaT)))));
hydrolases.eb13	((((((GaEco,GaEcl),GaL),GaC),(GaA,GaK)),((((((GIC,GIF),GIH),GIM),GIE),GIS),GIL)),(((((CsG,CsH),(CsN,CsM)),(CsAn,CsE)),(CsAo,CsS)),(((((MaH,MaM),MaB),(MaC,MaT)),MaA),((((UnBv,UnBc),(UnBm,UnBp)),UnR),UnA))));
hydrolases.eb11	(((((((MaH,MaM),MaB),MaA),(MaC,MaT)),((((UnBv,UnBc),(UnBm,UnBp)),UnR),UnA)),((CsAo,CsS),((((CsG,CsH),(CsM,CsN)),CsE),CsAn))),(((((((GIC,GIF),GIH),GIM),GIE),GIS),GIL),((GaA,GaK),(((GaEco,GaEcl),GaL),GaC))));
hydrolases.eb9	((((((GaEco,GaEcl),GaL),GaC),(GaA,GaK)),((((((GIC,GIF),GIH),GIM),GIS),GIE),GIL)),(((((CsM,CsN),(CsH,CsG)),(CsAn,CsE)),(CsAo,CsS)),(((((MaH,MaB),MaM),(MaC,MaT)),MaA),((((UnBv,UnBc),(UnBm,UnBp)),UnR),UnA))));
hydrolases.eb8	((((((((GIC,GIF),GIH),GIM),GIE),GIS),GIL),((((GaEco,GaEcl),GaL),GaC),(GaK,GaA))),((((((MaH,MaB),MaM),(MaC,MaT)),MaA),((((UnBv,UnBc),(UnBm,UnBp)),UnR),UnA)),((CsAo,CsS),(CsAn,(((CsG,CsH),(CsM,CsN)),CsE)))));
hydrolases.eb5	((((((GaEco,GaEcl),GaL),GaC),(GaA,GaK)),((((((GIC,GIF),GIH),GIM),GIE),GIS),GIL)),((((CsAn,CsE),((CsH,CsG),(CsM,CsN))),(CsAo,CsS)),(((((MaB,MaH),MaM),(MaC,MaT)),MaA),((((UnBv,UnBc),(UnBm,UnBp)),UnR),UnA))));
hydrolases.hsdm17	((((((GaEco,GaEcl),GaL),GaC),(GaA,GaK)),((((((GIC,GIF),GIH),GIM),GIE),GIS),GIL)),(((((CsM,CsN),(CsG,CsH)),(CsAn,CsE)),(CsAo,CsS)),(((((MaB,MaH),MaM),(MaC,MaT)),MaA),((((UnBv,UnBc),(UnBm,UnBp)),UnR),UnA))));
hydrolases.sdm12	((((((GaEco,GaEcl),GaL),GaC),(GaA,GaK)),((((((GIC,GIF),GIH),GIM),GIE),GIS),GIL)),(((((CsG,CsH),(CsM,CsN)),(CsAn,CsE)),(CsAo,CsS)),((((MaB,(MaH,MaM)),(MaC,MaT)),MaA),((((UnBv,UnBc),(UnBm,UnBp)),UnR),UnA))));
hydrolases.gbmr4	(((((CsN,((CsH,CsG),CsM)),(CsAn,CsE)),(CsAo,CsS)),(((((MaH,MaB),MaM),(MaC,MaT)),MaA),((((UnBv,UnBc),(UnBm,UnBp)),UnR),UnA))),(((((((GIC,GIF),GIH),GIM),GIS),GIE),GIL),((GaA,GaK),(((GaEco,GaEcl),GaL),GaC))));
hydrolases.random4a	((((((GaEco,GaEcl),GaL),GaC),(GaA,GaK)),((((((GIC,GIF),GIH),GIM),GIE),GIS),GIL)),(((MaA,((MaC,MaT),((MaH,MaB),MaM))),((((UnBv,UnBc),(UnBm,UnBp)),UnR),UnA)),((CsAo,CsS),(((CsM,(CsH,CsG)),CsN),(CsAn,CsE)))));
hydrolases.random4b	((((((GaEco,GaEcl),GaL),GaC),(GaK,GaA)),(((((GIC,GIF),GIH),GIM),(GIS,GIE)),GIL)),(((CsAo,CsS),((((CsM,CsH),CsG),CsN),(CsAn,CsE))),(((((MaH,MaB),MaM),(MaC,MaT)),MaA),((((UnBv,UnBc),(UnBm,UnBp)),UnR),UnA))));
hydrolases.random4c	(((((((UnBv,UnBc),(UnBm,UnBp)),UnR),UnA),((((MaB,MaH),MaM),(MaC,MaT)),MaA)),((CsAo,CsS),(((CsM,(CsH,CsG)),CsN),(CsAn,CsE)))),(GaK,(((((GaEco,GaEcl),GaL),GaC),GaA),(((((GIC,GIF),GIH),GIM),(GIE,GIS)),GIL))));
