# Supplementary material for: Clustering of protein families into functional subtypes using Relative Complexity Measure with reduced amino acid alphabets
Source: BMC Bioinformatics. 2010 Aug 18;11:428. doi: 10.1186/1471-2105-11-428 (PMC2936399; doi:10.1186/1471-2105-11-428)
Supplement: Additional file 3 — TBC errors for all families and all RAAAs. Detailed comparison of RCM and MSA is reported in terms of the number and percentage of TBC error for every protein family and RAAA under consideration. [file 1471-2105-11-428-S3.XLS]

## Sheet: Sheet1
			Crotonases			Mandale racemases			Vicinal oxygen chelates			Haloacid dehalogenases			Nucleotidyl cyclases			Acyl transferases			GH2 hydrolases
			467 sequences			184 sequences			309 sequences			195 sequences			75 sequences			177 sequences			33 sequences
			RCM	MSA		RCM	MSA		RCM	MSA		RCM	MSA		RCM	MSA		RCM	MSA		RCM	MSA
Reduced Alphabet
20*	Error	#	0	0		0	0		26	27		13	1		0	0		15	5		4	0
	Error	%	0	0		0	0		8.4	8.7		6.7	0.5		0	0		8.5	2.8		12.1	0
	Accuracy		100	100		100	100		91.6	91.3		93.3	99.5		100	100		91.5	97.2		87.9	100
ML15	Error	#	0	0		0	0		26	56		6	2		0	0		6	5		1	0
	Error	%	0	0		0	0		8.4	18.1		3.1	1		0	0		3.4	2.8		3	0
	Accuracy		100	100		100	100		91.6	81.9		96.9	99		100	100		96.6	97.2		97	100
ML10	Error	#	0	0		0	0		25	36		17	1		0	0		5	6		4	0
	Error	%	0	0		0	0		8.1	11.7		8.7	0.5		0	0		2.8	3.4		12.1	0
	Accuracy		100	100		100	100		91.9	88.3		91.3	99.5		100	100		97.2	96.6		87.9	100
ML8	Error	#	17	0		0	0		32	34		14	1		0	0		5	5		0	0
	Error	%	3.6	0		0	0		10.4	11		7.2	0.5		0	0		2.8	2.8		0	0
	Accuracy		96.4	100		100	100		89.6	89		92.8	99.5		100	100		97.2	97.2		100	100
ML4	Error	#	2	0		0	0		43	27		14	3		0	1		5	5		0	0
	Error	%	0.4	0		0	0		13.9	8.7		7.2	1.5		0	1.3		2.8	2.8		0	0
	Accuracy		99.6	100		100	100		86.1	91.3		92.8	98.5		100	98.7		97.2	97.2		100	100
EB13	Error	#	0	0		0	0		26	27		13	2		0	0		5	5		4	0
	Error	%	0	0		0	0		8.4	8.7		6.7	1		0	0		2.8	2.8		12.1	0
	Accuracy		100	100		100	100		91.6	91.3		93.3	99		100	100		97.2	97.2		87.9	100
EB11	Error	#	0	0		0	0		28	53		13	1		0	0		5	5		1	0
	Error	%	0	0		0	0		9.1	17.2		6.7	0.5		0	0		2.8	2.8		3	0
	Accuracy		100	100		100	100		90.9	82.8		93.3	99.5		100	100		97.2	97.2		97	100
EB9	Error	#	1	0		0	0		28	27		14	2		0	0		5	5		1	0
	Error	%	0.2	0		0	0		9.1	8.7		7.2	1		0	0		2.8	2.8		3	0
	Accuracy		99.8	100		100	100		90.9	91.3		92.8	99		100	100		97.2	97.2		97	100
EB8	Error	#	0	0		0	0		24	27		14	3		1	0		6	5		1	0
	Error	%	0	0		0	0		7.8	8.7		7.2	1.5		1.3	0		3.4	2.8		0	0
	Accuracy		100	100		100	100		92.2	91.3		92.8	98.5		98.7	100		96.6	97.2		100	100
EB5	Error	#	7	0		0	0		69	29		23	5		1	1		15	5		1	0
	Error	%	1.5	0		0	0		22.3	9.4		11.8	2.6		1.3	1.3		8.5	2.8		3	0
	Accuracy		98.5	100		100	100		77.7	90.6		88.2	97.4		98.7	98.7		91.5	97.2		97	100
HSDM17	Error	#	0	0		0	0		34	35		12	2		0	0		5	6		12	0
	Error	%	0	0		0	0		11	11.3		6.2	1		0	0		2.8	3.4		36.4	0
	Accuracy		100	100		100	100		89	88.7		93.8	99		100	100		97.2	96.6		63.6	100
SDM12	Error	#	0	0		0	0		34	30		7	2		0	0		5	5		4	0
	Error	%	0	0		0	0		11	9.7		3.6	1		0	0		2.8	2.8		12.1	0
	Accuracy		100	100		100	100		89	90.3		96.4	99		100	100		97.2	97.2		87.9	100
GBMR4	Error	#	0	0		6	0		27	27		11	2		0	0		22	5		0	0
	Error	%	0	0		3.3	0		8.7	8.7		5.6	1		0	0		12.4	2.8		0	0
	Accuracy		100	100		96.7	100		91.3	91.3		94.4	99		100	100		87.6	97.2		100	100
RANDOM4§	Error	#	108.3	5.3		5.7	0		102.7	48.3		77.3	12.3		2	1.7		15	8		12.3	0.3
	Error	%	23.2	1.1		3.1	0		33.2	15.6		39.7	6.3		2.7	2.2		8.5	4.5		37.4	1
	Accuracy		76.8	98.9		96.9	100		66.8	84.4		60.3	93.7		97.3	97.8		91.5	95.5		62.6	99
